# Supplementary material for: 5,5′-Bis(benz­yloxy)-2,2′-[hydrazine­diylidenebis(methanylyl­idene)]diphenol
Source: Acta Crystallogr Sect E Struct Rep Online. 2013 Nov 9;69(Pt 12):o1755. doi: 10.1107/S1600536813030171 (PMC3885033; doi:10.1107/S1600536813030171)
Supplement: Supplementary file 1 [file e-69-o1755-sup1.cif]

##############################################################################
#                                                                            #
# This CIF contains the data in a paper accepted for publication in          #
# Acta Crystallographica Section E. It conforms to the requirements of       #
# Notes for Authors for Acta Crystallographica Section E, and has been       #
# peer reviewed under the auspices of the IUCr Commission on Journals.       #
#                                                                            #
# Full details of the Crystallographic Information File format               #
# are given in the paper "The Crystallographic Information File (CIF):       #
# a New Standard Archive File for Crystallography" by S. R. Hall, F. H.      #
# Allen and I. D. Brown [Acta Cryst. (1991), A47, 655-685].                  #
#                                                                            #
# The current version of the core CIF dictionary is obtainable from          #
# ftp://ftp.iucr.org/pub/cif_core.dic.                                       #
#                                                                            #
# Software is freely available for graphical display of the structure(s)     #
# in this CIF. For information consult the CIF software page                 #
# http://www.iucr.org/resources/cif/software.                                #
#                                                                            #
# This file may be used for bona fide research purposes within the           #
# scientific community so long as proper attribution is given to the journal # 
# article from which it was obtained.                                        #
#                                                                            #
##############################################################################
data_global
_audit_creation_method     SHELXL-97
_journal_date_recd_electronic     2013-10-29
_journal_date_accepted     2013-11-04
_journal_name_full     'Acta Crystallographica, Section E'
_journal_year     2013
_journal_volume     69
_journal_issue     12
_journal_page_first     o1755
_journal_page_last     o1755
_journal_paper_category     QO
_journal_paper_doi     10.1107/S1600536813030171
_journal_coeditor_code     NG5346
_publ_contact_author_name     'M. Sithambaresan'
_publ_contact_author_address
;
Department of Chemistry
Faculty of Science
Eastern University
Chenkalady
Sri Lanka
;
_publ_contact_author_email     'eesans@yahoo.com'
_publ_contact_author_fax     '94-65-2240758'
_publ_contact_author_phone     '94-65-2240755'
_publ_section_title
;
5,5'-Bis(benzyloxy)-2,2'-[hydrazinediylidenebis(methanylylidene)]diphenol
;
loop_
    _publ_author_name
    _publ_author_address
    'N. R. Sajitha'
;
      Department of Applied Chemistry
      Cochin University of Science and Technology
      Kochi 682 022
      India
;
    'M. Sithambaresan'
;
      Department of Chemistry
      Faculty of Science
      Eastern University, Sri Lanka
      Chenkalady
      Sri Lanka
;
    'M. R. Prathapachandra Kurup'
;
      Department of Applied Chemistry
      Cochin University of Science and Technology
      Kochi 682 022
      India
;
data_I
_audit_creation_method     SHELXL-97
_database_code_depnum_ccdc_archive     'CCDC 969910'
_chemical_name_systematic
;
5,5'-Bis(benzyloxy)-2,2'-[hydrazinediylidenebis(methanylylidene)]diphenol
;
_chemical_name_common
;
1,2-Bis(4-benzyloxy-2-hydroxybenzylidene)hydrazine
;
_chemical_formula_moiety     'C28 H24 N2 O4'
_chemical_formula_sum     'C28 H24 N2 O4'
_chemical_formula_iupac     'C28 H24 N2 O4'
_chemical_formula_weight     452.49
_chemical_melting_point     ?
_symmetry_cell_setting     monoclinic
_symmetry_space_group_name_H-M     'P 21/n'
_symmetry_space_group_name_Hall     '-P 2yn'
loop_
    _symmetry_equiv_pos_as_xyz
    'x, y, z'
    '-x+1/2, y+1/2, -z+1/2'
    '-x, -y, -z'
    'x-1/2, -y-1/2, z-1/2'
_cell_length_a     12.4748(17)
_cell_length_b     5.3630(6)
_cell_length_c     17.021(2)
_cell_angle_alpha     90.00
_cell_angle_beta     90.699(5)
_cell_angle_gamma     90.00
_cell_volume     1138.7(2)
_cell_formula_units_Z     2
_cell_measurement_reflns_used     1647
_cell_measurement_theta_min     3.266
_cell_measurement_theta_max     27.245
_cell_measurement_temperature     296(2)
_exptl_crystal_description     needle
_exptl_crystal_colour     yellow
_exptl_crystal_size_max     0.40
_exptl_crystal_size_mid     0.20
_exptl_crystal_size_min     0.20
_exptl_crystal_density_diffrn     1.320
_exptl_crystal_density_meas     ?
_exptl_crystal_density_method     'not measured'
_exptl_crystal_F_000     476
_exptl_absorpt_coefficient_mu     0.089
_exptl_absorpt_correction_type     multi-scan
_exptl_absorpt_process_details     '(SADABS; Bruker, 2004)'
_exptl_absorpt_correction_T_min     0.9653
_exptl_absorpt_correction_T_max     0.9824
_exptl_special_details     ?
_diffrn_ambient_temperature     296(2)
_diffrn_radiation_type     MoK\a
_diffrn_radiation_wavelength     0.71073
_diffrn_radiation_source     'fine-focus sealed tube'
_diffrn_radiation_monochromator     graphite
_diffrn_measurement_device_type     'Bruker Kappa APEXII CCD'
_diffrn_measurement_method     '\w and \f scan'
_diffrn_detector_area_resol_mean     ?
_diffrn_reflns_number     6320
_diffrn_reflns_av_R_equivalents     0.0272
_diffrn_reflns_av_sigmaI/netI     0.0407
_diffrn_reflns_theta_min     2.39
_diffrn_reflns_theta_max     28.17
_diffrn_reflns_theta_full     28.17
_diffrn_measured_fraction_theta_max     0.982
_diffrn_measured_fraction_theta_full     0.982
_diffrn_reflns_limit_h_min     -16
_diffrn_reflns_limit_h_max     14
_diffrn_reflns_limit_k_min     -7
_diffrn_reflns_limit_k_max     6
_diffrn_reflns_limit_l_min     -22
_diffrn_reflns_limit_l_max     17
_diffrn_standards_number     ?
_diffrn_standards_interval_count     ?
_diffrn_standards_interval_time     ?
_diffrn_standards_decay_%     ?
_refine_special_details
;
Refinement of <i>F</i>^2^ against ALL reflections. The weighted <i>R</i>-factor
<i>wR</i> and goodness of fit <i>S</i> are based on <i>F</i>^2^, conventional
<i>R</i>-factors <i>R</i> are based on <i>F</i>, with <i>F</i> set to zero for
negative <i>F</i>^2^. The threshold expression of <i>F</i>^2^ >
\s(<i>F</i>^2^) is used only for calculating <i>R</i>-factors(gt) <i>etc</i>.
and is not relevant to the choice of reflections for refinement.
<i>R</i>-factors based on <i>F</i>^2^ are statistically about twice as large
as those based on <i>F</i>, and <i>R</i>- factors based on ALL data will be
even larger.
;
_reflns_number_total     2738
_reflns_number_gt     1593
_reflns_threshold_expression     I>2sigma(I)
_refine_ls_structure_factor_coef     Fsqd
_refine_ls_matrix_type     full
_refine_ls_R_factor_all     0.0856
_refine_ls_R_factor_gt     0.0435
_refine_ls_wR_factor_gt     0.1004
_refine_ls_wR_factor_ref     0.1220
_refine_ls_goodness_of_fit_ref     1.008
_refine_ls_restrained_S_all     1.008
_refine_ls_number_reflns     2738
_refine_ls_number_parameters     159
_refine_ls_number_restraints     1
_refine_ls_hydrogen_treatment     mixed
_refine_ls_weighting_scheme     calc
_refine_ls_weighting_details
         'calc w=1/[\s^2^(Fo^2^)+(0.0436P)^2^+0.1778P] where P=(Fo^2^+2Fc^2^)/3'
_atom_sites_solution_hydrogens     geom
_atom_sites_solution_primary     direct
_atom_sites_solution_secondary     difmap
_refine_ls_shift/su_max     0.000
_refine_ls_shift/su_mean     0.000
_refine_diff_density_max     0.134
_refine_diff_density_min     -0.150
_refine_ls_extinction_method     'SHELXL97 (Sheldrick, 2008)'
_refine_ls_extinction_coef     0.0115(19)
_refine_ls_extinction_expression
                                  'Fc^*^=kFc[1+0.001xFc^2^\l^3^/sin(2\q)]^-1/4^'
loop_
    _atom_type_symbol
    _atom_type_description
    _atom_type_scat_dispersion_real
    _atom_type_scat_dispersion_imag
    _atom_type_scat_source
    'C' 'C' 0.0033 0.0016
                         'International Tables Vol C Tables 4.2.6.8 and 6.1.1.4'
    'H' 'H' 0.0000 0.0000
                         'International Tables Vol C Tables 4.2.6.8 and 6.1.1.4'
    'N' 'N' 0.0061 0.0033
                         'International Tables Vol C Tables 4.2.6.8 and 6.1.1.4'
    'O' 'O' 0.0106 0.0060
                         'International Tables Vol C Tables 4.2.6.8 and 6.1.1.4'
_computing_data_collection     'APEX2 (Bruker, 2004)'
_computing_cell_refinement     'SAINT (Bruker, 2004)'
_computing_data_reduction     'SAINT (Bruker, 2004)'
_computing_structure_solution     'SHELXS97 (Sheldrick, 2008)'
_computing_structure_refinement     'SHELXL97 (Sheldrick, 2008)'
_computing_molecular_graphics
          'ORTEP-3 for Windows (Farrugia, 2012) and DIAMOND (Brandenburg, 2010)'
_computing_publication_material
                        'SHELXL97 (Sheldrick, 2008) and publCIF (Westrip, 2010)'
loop_
    _atom_site_type_symbol
    _atom_site_label
    _atom_site_fract_x
    _atom_site_fract_y
    _atom_site_fract_z
    _atom_site_U_iso_or_equiv
    _atom_site_adp_type
    _atom_site_calc_flag
    _atom_site_refinement_flags
    _atom_site_occupancy
    _atom_site_symmetry_multiplicity
    _atom_site_disorder_assembly
    _atom_site_disorder_group
    O O1 0.38498(9) 0.6629(2) 0.90134(6) 0.0614(4) Uani d . 1 1 . .
    O O2 0.36761(13) 0.8385(2) 0.62715(7) 0.0803(4) Uani d D 1 1 . .
    N N1 0.47835(11) 0.5470(3) 0.53460(7) 0.0601(4) Uani d . 1 1 . .
    C C1 0.23742(16) 0.7056(3) 1.04210(9) 0.0663(5) Uani d . 1 1 . .
    H H1 0.2071 0.5745 1.0138 0.080 Uiso calc R 1 1 . .
    C C2 0.22037(16) 0.7219(4) 1.12153(10) 0.0699(5) Uani d . 1 1 . .
    H H2 0.1786 0.6028 1.1464 0.084 Uiso calc R 1 1 . .
    C C3 0.26443(16) 0.9118(4) 1.16380(10) 0.0665(5) Uani d . 1 1 . .
    H H3 0.2522 0.9238 1.2175 0.080 Uiso calc R 1 1 . .
    C C4 0.32641(17) 1.0844(4) 1.12737(11) 0.0742(6) Uani d . 1 1 . .
    H H4 0.3573 1.2133 1.1563 0.089 Uiso calc R 1 1 . .
    C C5 0.34358(16) 1.0684(3) 1.04737(11) 0.0706(5) Uani d . 1 1 . .
    H H5 0.3862 1.1868 1.0228 0.085 Uiso calc R 1 1 . .
    C C6 0.29828(14) 0.8791(3) 1.00385(9) 0.0553(4) Uani d . 1 1 . .
    C C7 0.31240(16) 0.8630(3) 0.91687(9) 0.0675(5) Uani d . 1 1 . .
    H H7A 0.2439 0.8320 0.8911 0.081 Uiso calc R 1 1 . .
    H H7B 0.3410 1.0185 0.8970 0.081 Uiso calc R 1 1 . .
    C C8 0.40808(13) 0.6150(3) 0.82489(9) 0.0505(4) Uani d . 1 1 . .
    C C9 0.37165(14) 0.7540(3) 0.76205(9) 0.0565(4) Uani d . 1 1 . .
    H H9 0.3261 0.8887 0.7701 0.068 Uiso calc R 1 1 . .
    C C10 0.40315(14) 0.6925(3) 0.68662(9) 0.0539(4) Uani d . 1 1 . .
    C C11 0.46947(13) 0.4874(3) 0.67316(8) 0.0512(4) Uani d . 1 1 . .
    C C12 0.50273(14) 0.3498(3) 0.73856(10) 0.0611(5) Uani d . 1 1 . .
    H H12 0.5461 0.2110 0.7310 0.073 Uiso calc R 1 1 . .
    C C13 0.47411(14) 0.4112(3) 0.81321(9) 0.0594(5) Uani d . 1 1 . .
    H H13 0.4986 0.3173 0.8557 0.071 Uiso calc R 1 1 . .
    C C14 0.50412(14) 0.4193(3) 0.59605(9) 0.0581(4) Uani d . 1 1 . .
    H H14 0.5466 0.2782 0.5902 0.070 Uiso calc R 1 1 . .
    H H2' 0.3950(16) 0.782(4) 0.5836(10) 0.096(7) Uiso d D 1 1 . .
loop_
    _atom_site_aniso_label
    _atom_site_aniso_U_11
    _atom_site_aniso_U_22
    _atom_site_aniso_U_33
    _atom_site_aniso_U_12
    _atom_site_aniso_U_13
    _atom_site_aniso_U_23
    O1 0.0707(8) 0.0746(8) 0.0390(6) 0.0179(6) 0.0081(5) 0.0004(5)
    O2 0.1141(12) 0.0833(9) 0.0435(7) 0.0295(8) 0.0038(7) 0.0089(6)
    N1 0.0613(9) 0.0802(10) 0.0388(7) -0.0018(8) 0.0048(6) -0.0081(7)
    C1 0.0840(14) 0.0642(11) 0.0508(10) -0.0055(10) -0.0001(9) -0.0043(8)
    C2 0.0821(14) 0.0747(13) 0.0530(10) -0.0032(10) 0.0090(9) 0.0074(9)
    C3 0.0769(13) 0.0786(13) 0.0441(9) 0.0174(11) 0.0023(9) -0.0037(9)
    C4 0.0873(15) 0.0703(12) 0.0649(12) 0.0022(11) -0.0031(10) -0.0198(10)
    C5 0.0802(14) 0.0650(12) 0.0670(12) -0.0016(10) 0.0140(10) -0.0020(9)
    C6 0.0666(11) 0.0569(10) 0.0425(9) 0.0132(9) 0.0062(8) -0.0006(7)
    C7 0.0836(14) 0.0724(12) 0.0466(10) 0.0215(10) 0.0098(9) 0.0025(8)
    C8 0.0510(9) 0.0604(10) 0.0403(8) -0.0010(8) 0.0059(7) -0.0005(7)
    C9 0.0653(11) 0.0584(10) 0.0460(9) 0.0109(9) 0.0050(8) -0.0003(8)
    C10 0.0617(11) 0.0589(10) 0.0409(8) -0.0026(8) -0.0007(7) 0.0034(7)
    C11 0.0521(10) 0.0609(10) 0.0406(8) -0.0033(8) 0.0040(7) -0.0020(7)
    C12 0.0656(12) 0.0687(12) 0.0491(10) 0.0157(9) 0.0072(8) 0.0002(8)
    C13 0.0661(11) 0.0682(11) 0.0439(9) 0.0128(9) 0.0053(8) 0.0059(8)
    C14 0.0588(11) 0.0715(11) 0.0443(9) -0.0005(9) 0.0037(8) -0.0057(8)
_geom_special_details
;
All e.s.d.'s (except the e.s.d. in the dihedral angle between two l.s. planes)
are estimated using the full covariance matrix. The cell e.s.d.'s are taken
into account individually in the estimation of e.s.d.'s in distances, angles
and torsion angles; correlations between e.s.d.'s in cell parameters are only
used when they are defined by crystal symmetry. An approximate (isotropic)
treatment of cell e.s.d.'s is used for estimating e.s.d.'s involving l.s.
planes.
;
loop_
    _geom_bond_atom_site_label_1
    _geom_bond_atom_site_label_2
    _geom_bond_site_symmetry_2
    _geom_bond_distance
    _geom_bond_publ_flag
    O1 C8 . 1.3607(17) ?
    O1 C7 . 1.431(2) ?
    O2 C10 . 1.3505(19) ?
    O2 H2' . 0.874(15) ?
    N1 C14 . 1.288(2) ?
    N1 N1 3_666 1.396(2) ?
    C1 C6 . 1.370(2) ?
    C1 C2 . 1.374(2) ?
    C1 H1 . 0.9300 ?
    C2 C3 . 1.359(3) ?
    C2 H2 . 0.9300 ?
    C3 C4 . 1.360(3) ?
    C3 H3 . 0.9300 ?
    C4 C5 . 1.384(2) ?
    C4 H4 . 0.9300 ?
    C5 C6 . 1.374(3) ?
    C5 H5 . 0.9300 ?
    C6 C7 . 1.496(2) ?
    C7 H7A . 0.9700 ?
    C7 H7B . 0.9700 ?
    C8 C9 . 1.376(2) ?
    C8 C13 . 1.385(2) ?
    C9 C10 . 1.387(2) ?
    C9 H9 . 0.9300 ?
    C10 C11 . 1.397(2) ?
    C11 C12 . 1.394(2) ?
    C11 C14 . 1.434(2) ?
    C12 C13 . 1.364(2) ?
    C12 H12 . 0.9300 ?
    C13 H13 . 0.9300 ?
    C14 H14 . 0.9300 ?
loop_
    _geom_angle_atom_site_label_1
    _geom_angle_atom_site_label_2
    _geom_angle_atom_site_label_3
    _geom_angle_site_symmetry_1
    _geom_angle_site_symmetry_3
    _geom_angle
    _geom_angle_publ_flag
    C8 O1 C7 . . 117.41(12) ?
    C10 O2 H2' . . 107.8(14) ?
    C14 N1 N1 . 3_666 113.47(19) ?
    C6 C1 C2 . . 121.17(17) ?
    C6 C1 H1 . . 119.4 ?
    C2 C1 H1 . . 119.4 ?
    C3 C2 C1 . . 120.14(18) ?
    C3 C2 H2 . . 119.9 ?
    C1 C2 H2 . . 119.9 ?
    C2 C3 C4 . . 119.79(17) ?
    C2 C3 H3 . . 120.1 ?
    C4 C3 H3 . . 120.1 ?
    C3 C4 C5 . . 120.15(18) ?
    C3 C4 H4 . . 119.9 ?
    C5 C4 H4 . . 119.9 ?
    C6 C5 C4 . . 120.57(18) ?
    C6 C5 H5 . . 119.7 ?
    C4 C5 H5 . . 119.7 ?
    C1 C6 C5 . . 118.16(16) ?
    C1 C6 C7 . . 120.25(16) ?
    C5 C6 C7 . . 121.58(16) ?
    O1 C7 C6 . . 107.98(13) ?
    O1 C7 H7A . . 110.1 ?
    C6 C7 H7A . . 110.1 ?
    O1 C7 H7B . . 110.1 ?
    C6 C7 H7B . . 110.1 ?
    H7A C7 H7B . . 108.4 ?
    O1 C8 C9 . . 124.69(15) ?
    O1 C8 C13 . . 114.82(14) ?
    C9 C8 C13 . . 120.49(14) ?
    C8 C9 C10 . . 119.72(16) ?
    C8 C9 H9 . . 120.1 ?
    C10 C9 H9 . . 120.1 ?
    O2 C10 C9 . . 117.49(15) ?
    O2 C10 C11 . . 121.55(14) ?
    C9 C10 C11 . . 120.95(15) ?
    C12 C11 C10 . . 117.17(14) ?
    C12 C11 C14 . . 120.39(16) ?
    C10 C11 C14 . . 122.44(15) ?
    C13 C12 C11 . . 122.50(16) ?
    C13 C12 H12 . . 118.8 ?
    C11 C12 H12 . . 118.8 ?
    C12 C13 C8 . . 119.15(16) ?
    C12 C13 H13 . . 120.4 ?
    C8 C13 H13 . . 120.4 ?
    N1 C14 C11 . . 122.21(17) ?
    N1 C14 H14 . . 118.9 ?
    C11 C14 H14 . . 118.9 ?
loop_
    _geom_torsion_atom_site_label_1
    _geom_torsion_atom_site_label_2
    _geom_torsion_atom_site_label_3
    _geom_torsion_atom_site_label_4
    _geom_torsion_site_symmetry_1
    _geom_torsion_site_symmetry_2
    _geom_torsion_site_symmetry_3
    _geom_torsion_site_symmetry_4
    _geom_torsion
    _geom_torsion_publ_flag
    C6 C1 C2 C3 . . . . -0.3(3) ?
    C1 C2 C3 C4 . . . . -0.7(3) ?
    C2 C3 C4 C5 . . . . 0.7(3) ?
    C3 C4 C5 C6 . . . . 0.1(3) ?
    C2 C1 C6 C5 . . . . 1.1(3) ?
    C2 C1 C6 C7 . . . . -177.71(17) ?
    C4 C5 C6 C1 . . . . -1.0(3) ?
    C4 C5 C6 C7 . . . . 177.77(17) ?
    C8 O1 C7 C6 . . . . 179.40(14) ?
    C1 C6 C7 O1 . . . . -74.4(2) ?
    C5 C6 C7 O1 . . . . 106.85(19) ?
    C7 O1 C8 C9 . . . . 4.0(2) ?
    C7 O1 C8 C13 . . . . -176.67(16) ?
    O1 C8 C9 C10 . . . . 177.95(16) ?
    C13 C8 C9 C10 . . . . -1.4(3) ?
    C8 C9 C10 O2 . . . . -178.25(16) ?
    C8 C9 C10 C11 . . . . 1.5(3) ?
    O2 C10 C11 C12 . . . . 179.36(16) ?
    C9 C10 C11 C12 . . . . -0.4(2) ?
    O2 C10 C11 C14 . . . . 0.2(3) ?
    C9 C10 C11 C14 . . . . -179.61(16) ?
    C10 C11 C12 C13 . . . . -0.9(3) ?
    C14 C11 C12 C13 . . . . 178.29(17) ?
    C11 C12 C13 C8 . . . . 1.1(3) ?
    O1 C8 C13 C12 . . . . -179.31(16) ?
    C9 C8 C13 C12 . . . . 0.1(3) ?
    N1 N1 C14 C11 3_666 . . . 178.83(17) ?
    C12 C11 C14 N1 . . . . -177.39(17) ?
    C10 C11 C14 N1 . . . . 1.8(3) ?
loop_
    _geom_hbond_atom_site_label_D
    _geom_hbond_atom_site_label_H
    _geom_hbond_atom_site_label_A
    _geom_hbond_site_symmetry_A
    _geom_hbond_distance_DH
    _geom_hbond_distance_HA
    _geom_hbond_distance_DA
    _geom_hbond_angle_DHA
    O2 H2' N1 . 0.87(2) 1.84(2) 2.625(2) 148(2)
_iucr_refine_instructions_details
;
TITL SAJ37 in P2(1)/n
CELL 0.71073 12.4748 5.3630 17.0212 90.000 90.699 90.000
ZERR 2.00 0.0017 0.0006 0.0021 0.000 0.005 0.000
LATT 1
SYMM -x+1/2, y+1/2, -z+1/2
SFAC C  H  N  O
UNIT 56 48 4 8
OMIT 1 0 1
OMIT -1 0 1
L.S. 20
ACTA
BOND $H
FMAP 2
PLAN 7
cONF
HTAB
HTAB O2 N1
SIZE 0.200 0.200 0.400
DFIX 0.84 0.02 O2 H2'
TEMP 23.000
WGHT    0.043600    0.177800
EXTI    0.011542
FVAR       0.19174
O1    4    0.384978    0.662950    0.901341    11.00000    0.07068    0.07456 =
         0.03900    0.00040    0.00808    0.01787
O2    4    0.367609    0.838519    0.627147    11.00000    0.11407    0.08333 =
         0.04349    0.00890    0.00376    0.02945
N1    3    0.478354    0.546960    0.534599    11.00000    0.06128    0.08024 =
         0.03884   -0.00810    0.00478   -0.00180
C1    1    0.237423    0.705616    1.042100    11.00000    0.08398    0.06419 =
         0.05081   -0.00429   -0.00012   -0.00552
AFIX  43
H1    2    0.207130    0.574514    1.013791    11.00000   -1.20000
AFIX   0
C2    1    0.220365    0.721914    1.121533    11.00000    0.08211    0.07468 =
         0.05300    0.00743    0.00897   -0.00316
AFIX  43
H2    2    0.178586    0.602761    1.146425    11.00000   -1.20000
AFIX   0
C3    1    0.264431    0.911832    1.163804    11.00000    0.07693    0.07860 =
         0.04410   -0.00368    0.00230    0.01742
AFIX  43
H3    2    0.252241    0.923777    1.217466    11.00000   -1.20000
AFIX   0
C4    1    0.326410    1.084354    1.127372    11.00000    0.08730    0.07032 =
         0.06494   -0.01983   -0.00312    0.00216
AFIX  43
H4    2    0.357313    1.213342    1.156296    11.00000   -1.20000
AFIX   0
C5    1    0.343585    1.068372    1.047373    11.00000    0.08017    0.06497 =
         0.06698   -0.00196    0.01405   -0.00164
AFIX  43
H5    2    0.386161    1.186753    1.022844    11.00000   -1.20000
AFIX   0
C6    1    0.298275    0.879093    1.003852    11.00000    0.06664    0.05694 =
         0.04249   -0.00065    0.00618    0.01319
C7    1    0.312397    0.862996    0.916874    11.00000    0.08360    0.07236 =
         0.04664    0.00253    0.00983    0.02155
AFIX  23
H7A   2    0.243907    0.831972    0.891106    11.00000   -1.20000
H7B   2    0.341050    1.018541    0.897010    11.00000   -1.20000
AFIX   0
C8    1    0.408079    0.615022    0.824894    11.00000    0.05098    0.06037 =
         0.04026   -0.00053    0.00593   -0.00100
C9    1    0.371647    0.754036    0.762051    11.00000    0.06532    0.05839 =
         0.04601   -0.00030    0.00497    0.01090
AFIX  43
H9    2    0.326102    0.888660    0.770128    11.00000   -1.20000
AFIX   0
C10   1    0.403152    0.692482    0.686623    11.00000    0.06171    0.05890 =
         0.04091    0.00335   -0.00068   -0.00260
C11   1    0.469471    0.487367    0.673156    11.00000    0.05212    0.06094 =
         0.04060   -0.00200    0.00400   -0.00327
C12   1    0.502734    0.349824    0.738562    11.00000    0.06565    0.06866 =
         0.04911    0.00020    0.00725    0.01575
AFIX  43
H12   2    0.546079    0.210999    0.731011    11.00000   -1.20000
AFIX   0
C13   1    0.474107    0.411171    0.813208    11.00000    0.06610    0.06820 =
         0.04394    0.00589    0.00533    0.01278
AFIX  43
H13   2    0.498627    0.317274    0.855702    11.00000   -1.20000
AFIX   0
C14   1    0.504120    0.419288    0.596055    11.00000    0.05875    0.07148 =
         0.04427   -0.00574    0.00368   -0.00047
AFIX  43
H14   2    0.546628    0.278187    0.590240    11.00000   -1.20000
AFIX   0
H2'   2    0.394961    0.781820    0.583623    11.00000    0.09646
HKLF 4 1 1 0 0 0 1 0 0 0 1
REM  SAJ37 in P2(1)/n
REM R1 =  0.0435 for   1593 Fo > 4sig(Fo)  and  0.0856 for all   2738 data
REM    159 parameters refined using      1 restraints
END
WGHT      0.0437      0.1773
REM Highest difference peak  0.134,  deepest hole -0.150,  1-sigma level  0.031
Q1    1   0.2816  0.9641  0.8737  11.00000  0.05    0.13
Q2    1   0.3688  0.9636  0.7654  11.00000  0.05    0.12
Q3    1   0.4059  0.5315  0.6802  11.00000  0.05    0.12
Q4    1   0.4667  0.6322  0.6782  11.00000  0.05    0.12
Q5    1   0.4116  1.0366  0.8998  11.00000  0.05    0.11
Q6    1   0.3857  0.8556  0.9023  11.00000  0.05    0.11
Q7    1   0.2429  0.5003  1.1812  11.00000  0.05    0.10
;
