# Supplementary material for: 5,5′-Bis(benz­yloxy)-2,2′-[hydrazine­diylidenebis(methanylyl­idene)]diphenol
Source: Acta Crystallogr Sect E Struct Rep Online. 2013 Nov 9;69(Pt 12):o1755. doi: 10.1107/S1600536813030171 (PMC3885033; doi:10.1107/S1600536813030171)
Supplement: Supplementary file 2 [file e-69-o1755-Isup2.hkl]

# 
# h,k,l, Fc-squared, Fo-squared, sigma(Fo-squared) and status flag 
# 
data_I
_shelx_title ' SAJ37 in P2(1)/n' 
_shelx_refln_list_code          4 
_shelx_F_calc_maximum      188.51 
_exptl_crystal_F_000       476.00 
_reflns_d_resolution_high  0.7526 
 
loop_ 
 _symmetry_equiv_pos_as_xyz 
 'x, y, z' 
 '-x+1/2, y+1/2, -z+1/2' 
 '-x, -y, -z' 
 'x-1/2, -y-1/2, z-1/2' 
 
_cell_length_a    12.4748 
_cell_length_b     5.3630 
_cell_length_c    17.0212 
_cell_angle_alpha  90.000 
_cell_angle_beta   90.699 
_cell_angle_gamma  90.000 
 
_shelx_F_squared_multiplier     1.000 
 
loop_ 
 _refln_index_h 
 _refln_index_k 
 _refln_index_l 
 _refln_F_squared_calc 
 _refln_F_squared_meas 
 _refln_F_squared_sigma 
 _refln_observed_status 
   2   0   0       13.58       20.77      1.36 o 
   4   0   0      355.75      347.55      8.10 o 
   6   0   0      587.03      530.65     17.47 o 
   8   0   0      985.43     1012.35     32.24 o 
  10   0   0      173.52      173.37      8.17 o 
  12   0   0        1.69        0.82      2.18 o 
  14   0   0        5.81        1.90      2.72 o 
  16   0   0        2.18        4.35      3.54 o 
   1   1   0     4709.23     4168.65    209.15 o 
   2   1   0     6235.81     6062.57     74.28 o 
   3   1   0    14616.69    14731.09    218.21 o 
   4   1   0      421.63      421.31      6.79 o 
   5   1   0       22.70       18.92      0.98 o 
   6   1   0      848.81      858.36     15.66 o 
   7   1   0      299.45      315.94      8.18 o 
   8   1   0       93.39      106.94      5.71 o 
   9   1   0      196.62      191.60      5.96 o 
  10   1   0       12.95       13.80      1.92 o 
  11   1   0       24.93       31.23      4.08 o 
  12   1   0       44.52       36.00      6.66 o 
  13   1   0        1.37        2.99      1.73 o 
  14   1   0        4.26        2.88      2.45 o 
  15   1   0        1.93        1.50      2.12 o 
  16   1   0        0.63        1.36      2.31 o 
   0   2   0      188.80      166.47      5.31 o 
   1   2   0       13.11       14.99      1.61 o 
   2   2   0      945.00      962.90     15.89 o 
   3   2   0      955.51      931.64     14.45 o 
   4   2   0      816.09      839.34     13.24 o 
   5   2   0       43.93       52.48      1.18 o 
   6   2   0      633.46      670.22      9.75 o 
   7   2   0      106.56      126.34      4.22 o 
   8   2   0       61.66       62.25      2.89 o 
   9   2   0        2.40        2.58      1.35 o 
  10   2   0        7.49        7.75      1.90 o 
  11   2   0        1.62        1.65      1.43 o 
  12   2   0        6.03        6.66      1.90 o 
  13   2   0       19.18       26.70      3.81 o 
  14   2   0        2.27        2.04      1.92 o 
  15   2   0        2.65        2.47      2.09 o 
   1   3   0        0.69       -0.41      1.22 o 
   2   3   0       30.11       30.01      1.90 o 
   3   3   0       30.06       21.01      0.98 o 
   4   3   0        6.32       10.54      0.85 o 
   5   3   0      378.18      390.80      7.89 o 
   6   3   0      140.33      143.62      3.11 o 
   7   3   0        6.45        5.43      1.02 o 
   8   3   0      133.71      130.38      7.43 o 
   9   3   0       11.12       13.69      1.55 o 
  10   3   0        7.69       11.90      1.50 o 
  11   3   0       31.76       28.29      2.88 o 
  12   3   0        0.16        1.90      1.54 o 
  13   3   0        3.49        3.28      2.31 o 
  14   3   0        1.47        1.50      1.73 o 
  15   3   0        0.03        1.90      2.72 o 
   0   4   0      232.98      237.13     10.62 o 
   1   4   0        8.72        8.94      1.73 o 
   2   4   0        5.69        4.35      0.97 o 
   3   4   0        5.13        3.78      0.97 o 
   4   4   0        5.77        3.97      0.79 o 
   5   4   0       99.84       91.59      2.80 o 
   6   4   0        7.57        5.79      2.18 o 
   7   4   0       86.75       89.78      3.86 o 
   8   4   0        1.34        1.52      1.31 o 
   9   4   0        0.47        0.69      2.18 o 
  10   4   0       25.02       24.46      2.55 o 
  11   4   0        1.87       -1.04      1.50 o 
  12   4   0        6.20        7.14      2.01 o 
  13   4   0        0.85        1.00      1.82 o 
   1   5   0        2.05        1.09      1.73 o 
   2   5   0       68.72       75.09      5.99 o 
   3   5   0       25.54       19.31      3.54 o 
   4   5   0       15.98       14.71      1.24 o 
   5   5   0        0.13       -0.42      1.09 o 
   6   5   0        0.30       -1.15      1.15 o 
   7   5   0        0.49        0.63      1.22 o 
   8   5   0        3.27        1.33      1.40 o 
   9   5   0        4.48        5.73      1.89 o 
  10   5   0        0.06       -0.12      1.70 o 
  11   5   0        1.35       -0.64      1.76 o 
   0   6   0        5.41       -0.27      2.45 o 
   1   6   0       25.19       25.30      4.08 o 
   2   6   0        3.59        6.80      2.99 o 
   3   6   0        8.87        9.79      3.26 o 
   4   6   0        0.43        3.26      2.72 o 
   5   6   0        0.99        2.45      2.72 o 
   6   6   0        3.71        6.53      3.26 o 
   7   6   0        0.07        0.27      2.45 o 
   8   6   0        0.10        1.09      2.99 o 
   1   7   0        0.29        0.82      3.26 o 
   2   7   0        0.20        0.82      2.99 o 
   3   7   0        0.72        1.09      2.99 o 
 -15   0   1        0.54       -2.18      2.18 o 
 -13   0   1        0.04       -0.82      2.18 o 
 -11   0   1      262.34      268.97     11.43 o 
  -9   0   1       27.57       22.85      2.99 o 
  -7   0   1      231.80      239.10      9.26 o 
  -5   0   1      780.83      701.34     22.16 o 
  -3   0   1      546.59      522.58     16.42 o 
   3   0   1    35537.67    36493.91    762.24 o 
   5   0   1        6.06        5.79      0.95 o 
   7   0   1        0.44       -1.09      1.09 o 
   9   0   1      162.05      175.55      7.89 o 
  11   0   1       65.26       54.95      4.90 o 
  13   0   1       45.03       46.52      5.17 o 
  15   0   1        0.00        3.54      2.99 o 
 -16   1   1        0.05       -0.89      2.45 o 
 -15   1   1        0.00       -1.89      1.89 o 
 -14   1   1       12.80        9.48      2.40 o 
 -13   1   1        1.35        0.51      1.63 o 
 -12   1   1        0.49       -0.03      1.63 o 
 -11   1   1       15.18       21.42      2.40 o 
 -10   1   1       14.45       10.62      1.73 o 
  -9   1   1      136.27      130.44      4.71 o 
  -8   1   1       40.51       46.27      2.69 o 
  -7   1   1       71.98       71.42      3.17 o 
  -6   1   1      293.78      310.69      6.34 o 
  -5   1   1     3182.88     3161.64     47.10 o 
  -4   1   1      256.73      250.50      4.25 o 
  -3   1   1     1348.50     1306.51     19.63 o 
  -2   1   1     1061.13      998.32     11.60 o 
  -1   1   1      136.50      106.69      3.72 o 
   0   1   1     4846.29     4130.90    520.21 o 
   1   1   1     6355.75     6054.84    130.61 o 
   2   1   1     1437.84     1404.28     19.07 o 
   3   1   1    15344.83    15368.04    227.58 o 
   4   1   1     2095.14     2095.40     31.34 o 
   5   1   1      359.08      355.12      5.93 o 
   6   1   1     1845.58     1816.48     31.89 o 
   7   1   1      282.95      284.31      8.04 o 
   8   1   1       10.71        8.58      1.43 o 
   9   1   1        0.80       -0.41      1.15 o 
  10   1   1       45.13       54.49      3.17 o 
  11   1   1        3.00        4.45      1.63 o 
  12   1   1       32.12       26.93      2.67 o 
  13   1   1       14.89       14.06      2.58 o 
  14   1   1       14.46       13.64      2.59 o 
  15   1   1        5.30        4.48      2.28 o 
  16   1   1        0.36        4.15      2.86 o 
 -15   2   1        0.26       -1.89      1.89 o 
 -14   2   1        1.84        1.35      1.82 o 
 -13   2   1       16.52       13.90      2.31 o 
 -12   2   1        4.04        1.22      1.54 o 
 -11   2   1        1.68        1.38      1.43 o 
 -10   2   1        8.66        7.74      1.63 o 
  -9   2   1        0.12       -1.15      1.15 o 
  -8   2   1       19.55       21.60      3.67 o 
  -7   2   1       41.43       36.63      1.83 o 
  -6   2   1        0.44        2.39      1.42 o 
  -5   2   1      442.43      401.60      5.41 o 
  -4   2   1      745.10      779.79     12.38 o 
  -3   2   1     1940.30     2013.31     31.62 o 
  -2   2   1      961.36      950.86     14.11 o 
  -1   2   1      781.12      771.87     13.30 o 
   0   2   1      772.21      747.22     12.86 o 
   1   2   1       69.54       61.51      1.70 o 
   2   2   1       51.43       43.61      1.08 o 
   3   2   1      428.59      431.79      6.97 o 
   4   2   1       92.97       83.59      1.96 o 
   5   2   1      486.78      461.36      9.47 o 
   6   2   1     4105.00     4063.63     55.13 o 
   7   2   1      404.03      409.62     17.85 o 
   8   2   1        2.68        2.31      1.15 o 
   9   2   1       30.92       23.54      2.12 o 
  10   2   1        4.29        4.49      1.54 o 
  11   2   1       12.47       16.83      2.21 o 
  12   2   1        3.62        4.61      3.40 o 
  13   2   1        2.72        3.23      1.70 o 
  14   2   1        3.48        2.31      2.58 o 
  15   2   1        2.93        0.43      2.01 o 
 -14   3   1        0.09        0.13      2.72 o 
 -13   3   1        0.73        1.82      1.63 o 
 -12   3   1        0.26        0.44      1.63 o 
 -11   3   1       13.82       10.57      1.59 o 
 -10   3   1       25.20       24.81      1.93 o 
  -9   3   1        1.29        1.26      1.04 o 
  -8   3   1        0.06        0.77      0.92 o 
  -7   3   1        0.38        0.72      0.83 o 
  -6   3   1       45.64       42.21      1.59 o 
  -5   3   1       22.64       16.40      1.52 o 
  -4   3   1        0.57        0.03      1.02 o 
  -3   3   1       77.02       95.68      1.99 o 
  -2   3   1      161.55      178.09      4.77 o 
  -1   3   1       49.91       50.26      2.59 o 
   0   3   1      507.26      524.88     13.69 o 
   2   3   1       20.91       20.06      1.40 o 
   3   3   1      100.31       96.69      2.31 o 
   4   3   1       81.75       86.69      3.05 o 
   5   3   1       66.55       60.70      2.18 o 
   6   3   1       21.19       24.53      1.26 o 
   7   3   1       49.71       53.61      2.20 o 
   8   3   1      366.01      365.41      7.81 o 
   9   3   1      219.60      212.33      5.71 o 
  10   3   1        0.49        2.01      1.44 o 
  11   3   1       15.34       14.45      1.78 o 
  12   3   1        0.32        1.41      1.63 o 
  13   3   1        3.47        2.22      1.63 o 
  14   3   1        3.43        3.03      3.67 o 
 -13   4   1        1.95        5.15      4.90 o 
 -12   4   1        2.26        0.95      1.73 o 
 -11   4   1        0.01       -0.59      1.50 o 
 -10   4   1        1.91        1.96      1.43 o 
  -9   4   1       13.84       12.96      1.96 o 
  -8   4   1       12.62       13.68      1.81 o 
  -7   4   1       50.21       44.83      2.81 o 
  -6   4   1       16.92       18.30      1.81 o 
  -5   4   1       47.45       49.43      2.10 o 
  -4   4   1      121.24      121.67      3.13 o 
  -3   4   1       29.39       27.83      1.10 o 
  -2   4   1       52.08       49.05      1.89 o 
  -1   4   1      110.16      114.26      6.94 o 
   0   4   1        5.52        6.50      1.63 o 
   1   4   1       45.40       51.35      5.17 o 
   2   4   1       68.15       63.49      2.55 o 
   3   4   1       73.69       70.42      3.09 o 
   4   4   1        1.08        0.92      0.66 o 
   5   4   1       51.08       48.46      2.10 o 
   6   4   1        0.18       -0.94      0.94 o 
   7   4   1        4.27        4.33      3.13 o 
   8   4   1        0.62        0.87      1.36 o 
   9   4   1       30.20       25.99      2.41 o 
  10   4   1       18.63       16.91      2.28 o 
  11   4   1        0.00        1.38      1.63 o 
  12   4   1        6.11        4.65      2.09 o 
  13   4   1        1.61        2.18      1.92 o 
 -11   5   1        0.55        0.34      1.82 o 
 -10   5   1        0.83        1.36      1.70 o 
  -9   5   1        0.62        2.37      1.56 o 
  -8   5   1        0.00       -1.24      1.31 o 
  -7   5   1       19.22       16.23      2.01 o 
  -6   5   1        8.86        9.17      1.61 o 
  -5   5   1        0.60       -0.45      0.97 o 
  -4   5   1       16.95       13.47      1.24 o 
  -3   5   1        1.97        6.80      2.72 o 
  -2   5   1       68.32       80.53      6.26 o 
  -1   5   1        9.99        9.49      2.01 o 
   0   5   1       64.56       68.80      3.94 o 
   1   5   1       26.14       24.64      2.59 o 
   2   5   1       59.66       64.20      5.44 o 
   3   5   1        0.78        0.71      0.53 o 
   4   5   1        0.21        0.02      0.95 o 
   5   5   1       10.92       11.66      1.63 o 
   6   5   1        1.64        0.93      1.19 o 
   7   5   1        0.43        0.54      1.36 o 
   8   5   1        0.46       -0.92      1.36 o 
   9   5   1        0.03       -1.44      2.58 o 
  10   5   1        1.18       -0.42      2.31 o 
  11   5   1        2.94        3.11      1.96 o 
  -8   6   1        2.00        4.35      3.26 o 
  -7   6   1        0.15       -1.90      2.45 o 
  -6   6   1        0.01        1.63      2.99 o 
  -5   6   1        0.26        0.27      2.45 o 
  -4   6   1        4.47        1.63      2.72 o 
  -3   6   1        1.44        5.44      2.99 o 
  -2   6   1        1.03        4.90      2.99 o 
  -1   6   1        2.27        3.61      2.01 o 
   0   6   1        0.29        0.41      1.92 o 
   1   6   1       13.18       12.51      3.26 o 
   2   6   1        2.12        0.00      2.45 o 
   3   6   1        5.60        6.80      2.99 o 
   4   6   1        7.27        3.81      2.99 o 
   5   6   1        0.32       -1.63      2.45 o 
   6   6   1        3.53        1.63      2.72 o 
   7   6   1        0.89        2.45      2.99 o 
   8   6   1        0.24        0.54      2.99 o 
  -2   7   1        0.28       -2.45      2.45 o 
   1   7   1        1.72        4.35      3.26 o 
   2   7   1        4.34        4.08      3.26 o 
   3   7   1        0.23       -1.36      2.72 o 
 -16   0   2        1.27        0.54      2.99 o 
 -14   0   2        0.22       -1.90      2.45 o 
 -12   0   2        1.22       -0.82      2.18 o 
 -10   0   2        0.27        1.09      1.90 o 
  -8   0   2      685.48      762.33     25.10 o 
  -6   0   2      322.82      301.67     10.90 o 
  -4   0   2      225.89      238.82      5.87 o 
  -2   0   2     4429.12     4380.50     91.43 o 
   0   0   2        0.63       -0.19      0.19 o 
   2   0   2     2628.14     2572.66     76.21 o 
   4   0   2       58.36       55.20      2.31 o 
   6   0   2        9.93       13.33      1.90 o 
   8   0   2       51.96       60.40      4.35 o 
  10   0   2        5.50        5.98      2.18 o 
  12   0   2       12.01       16.86      3.26 o 
  14   0   2        4.51        5.44      2.99 o 
  16   0   2        0.18       -2.99      2.99 o 
 -16   1   2        0.17       -1.96      1.96 o 
 -15   1   2        0.61       -2.02      2.45 o 
 -14   1   2        0.97       -1.27      1.82 o 
 -13   1   2        1.25        0.68      1.73 o 
 -12   1   2        2.95        1.12      1.63 o 
 -11   1   2       17.92       17.05      2.21 o 
 -10   1   2       40.28       38.85      5.98 o 
  -9   1   2       11.99       12.14      1.73 o 
  -8   1   2      112.21      115.46      4.13 o 
  -7   1   2       82.86       71.86      5.99 o 
  -6   1   2       21.28       25.03      1.73 o 
  -5   1   2      527.59      559.59      9.00 o 
  -4   1   2      236.44      247.63      5.35 o 
  -3   1   2     1037.37     1004.17     12.59 o 
  -2   1   2     2056.20     1976.10     20.19 o 
  -1   1   2       85.58       81.41      1.24 o 
   0   1   2       50.79       45.52      1.17 o 
   1   1   2     3837.04     3742.01     51.55 o 
   2   1   2        0.64        0.59      0.29 o 
   3   1   2       10.49        9.55      0.64 o 
   4   1   2      661.14      655.59     10.25 o 
   5   1   2       68.17       71.84      1.90 o 
   6   1   2      810.32      815.95     23.09 o 
   7   1   2      262.57      238.71      6.55 o 
   8   1   2        1.19        0.72      1.09 o 
   9   1   2        0.03       -1.15      1.15 o 
  10   1   2       22.37       24.53      2.31 o 
  11   1   2        0.46       -0.48      1.24 o 
  12   1   2       20.70       22.06      3.54 o 
  13   1   2        0.00        1.41      1.63 o 
  14   1   2        4.81        3.94      2.12 o 
  15   1   2        0.15       -1.36      1.92 o 
  16   1   2        4.16        6.17      2.48 o 
 -15   2   2        1.07       -1.32      2.01 o 
 -14   2   2        0.86        2.14      2.18 o 
 -13   2   2        1.14       -0.34      1.63 o 
 -12   2   2        0.82        0.85      1.63 o 
 -11   2   2        1.18       -0.89      1.43 o 
 -10   2   2       12.38        9.94      1.73 o 
  -9   2   2        0.03       -0.82      1.15 o 
  -8   2   2       24.16       22.20      3.23 o 
  -7   2   2        1.25        1.60      0.64 o 
  -6   2   2        7.59       10.38      0.65 o 
  -5   2   2      572.26      651.40      8.45 o 
  -4   2   2       74.34       86.94      2.02 o 
  -3   2   2        4.19        3.36      0.52 o 
  -2   2   2       52.89       49.77      0.93 o 
  -1   2   2      190.19      172.64      3.47 o 
   0   2   2      231.76      220.81      4.29 o 
   1   2   2      431.82      411.03      7.07 o 
   2   2   2      641.03      654.49     10.60 o 
   3   2   2        4.55        1.68      0.48 o 
   4   2   2      426.79      411.63      6.77 o 
   5   2   2      133.66      136.51      3.12 o 
   6   2   2      714.53      672.31     10.72 o 
   7   2   2       13.76       18.72      1.82 o 
   8   2   2        9.43       13.45      1.63 o 
   9   2   2      821.55      798.84     24.83 o 
  10   2   2       64.81       66.67      6.12 o 
  11   2   2       13.12       15.87      5.17 o 
  12   2   2        0.18        1.06      1.63 o 
  13   2   2        9.27       12.08      2.21 o 
  14   2   2        3.31        0.27      2.45 o 
  15   2   2        0.23       -1.04      2.01 o 
 -14   3   2        5.69        7.89      2.12 o 
 -13   3   2        1.13        0.14      1.63 o 
 -12   3   2        0.52       -0.41      1.54 o 
 -11   3   2        0.26       -0.82      1.20 o 
 -10   3   2        5.11        3.76      1.49 o 
  -9   3   2        2.62        2.47      1.14 o 
  -8   3   2       18.45       17.78      1.46 o 
  -7   3   2        0.95       -0.75      0.75 o 
  -6   3   2        2.19        1.90      0.70 o 
  -5   3   2      198.90      211.85      4.76 o 
  -4   3   2       41.02       42.10      1.58 o 
  -3   3   2      389.04      396.94      6.55 o 
  -2   3   2      180.45      192.37      4.44 o 
  -1   3   2       50.24       50.89      3.81 o 
   0   3   2      383.43      399.25     10.69 o 
   1   3   2      263.02      280.72      6.21 o 
   2   3   2        4.98        5.17      0.44 o 
   3   3   2      593.96      583.39     11.02 o 
   4   3   2       18.44       19.66      1.13 o 
   5   3   2       14.86       16.99      1.64 o 
   6   3   2      133.20      138.48      3.05 o 
   7   3   2       20.76       20.62      1.46 o 
   8   3   2        0.08       -1.06      1.06 o 
   9   3   2      148.14      146.56      4.23 o 
  10   3   2       75.84       73.09      7.07 o 
  11   3   2       41.88       38.32      2.40 o 
  12   3   2       34.68       31.15      2.89 o 
  13   3   2        4.65        7.62      2.12 o 
  14   3   2        0.25        0.69      2.45 o 
 -13   4   2        0.11       -0.11      2.18 o 
 -12   4   2        0.05       -1.43      1.43 o 
 -11   4   2        0.79       -0.42      1.43 o 
 -10   4   2        0.21        0.10      1.50 o 
  -9   4   2        0.03       -0.42      1.24 o 
  -8   4   2        0.11       -0.50      1.15 o 
  -7   4   2       63.51       59.45      3.07 o 
  -6   4   2       19.82       15.75      2.18 o 
  -5   4   2        0.27       -0.73      0.78 o 
  -4   4   2        0.13        0.33      0.62 o 
  -3   4   2       26.93       29.00      1.69 o 
  -2   4   2        6.38        6.40      0.89 o 
  -1   4   2       48.82       50.72      3.06 o 
   0   4   2       11.22        8.95      1.63 o 
   1   4   2        6.82        6.05      0.82 o 
   2   4   2       99.38      105.22      3.42 o 
   3   4   2      153.25      162.57      3.71 o 
   4   4   2      167.94      169.24      4.67 o 
   5   4   2        0.18       -0.79      0.79 o 
   6   4   2        1.12        0.69      1.15 o 
   7   4   2        0.07       -1.15      1.15 o 
   8   4   2       21.22       19.59      2.72 o 
   9   4   2       13.95       10.20      1.89 o 
  10   4   2        0.02       -1.43      1.43 o 
  11   4   2       10.28       11.97      2.16 o 
  12   4   2       43.97       41.77      3.52 o 
  13   4   2        2.55        6.63      2.09 o 
 -11   5   2        0.01       -0.16      2.18 o 
 -10   5   2        1.63        3.82      1.89 o 
  -9   5   2        5.89        4.27      1.76 o 
  -8   5   2        1.47       -0.22      1.36 o 
  -7   5   2        0.01       -0.48      1.50 o 
  -6   5   2        0.09       -1.11      1.11 o 
  -5   5   2       21.81       17.55      1.64 o 
  -4   5   2       52.67       42.98      2.34 o 
  -3   5   2        6.48        5.86      1.09 o 
  -2   5   2       35.77       33.44      2.98 o 
  -1   5   2       33.10       37.30      3.08 o 
   0   5   2        2.74        1.09      2.58 o 
   1   5   2       64.25       74.54      6.26 o 
   2   5   2        5.11        6.53      2.72 o 
   3   5   2        4.14        4.67      1.01 o 
   4   5   2       11.10       10.56      1.36 o 
   5   5   2       35.83       33.50      2.31 o 
   6   5   2       15.19       13.68      1.68 o 
   7   5   2        0.06       -1.13      2.58 o 
   8   5   2        3.56        2.94      1.56 o 
   9   5   2        0.03       -0.61      1.90 o 
  10   5   2        4.59        5.70      2.31 o 
  11   5   2        3.84        1.71      1.90 o 
  -8   6   2        0.02       -0.82      2.45 o 
  -7   6   2        3.47        3.81      2.99 o 
  -6   6   2        6.93        6.80      3.26 o 
  -5   6   2        3.98        5.17      2.99 o 
  -4   6   2       17.11       15.50      3.54 o 
  -3   6   2        0.75       -1.90      2.18 o 
  -2   6   2        3.30        4.08      2.99 o 
  -1   6   2       22.20       25.07      2.98 o 
   0   6   2        0.01       -0.82      2.45 o 
   1   6   2        4.51        4.08      2.72 o 
   2   6   2        2.73        1.63      2.72 o 
   3   6   2        1.83        2.72      2.72 o 
   4   6   2        1.95        5.17      2.99 o 
   5   6   2       19.73       22.03      4.35 o 
   6   6   2        1.65        4.08      2.99 o 
   7   6   2        0.12       -0.27      2.72 o 
   8   6   2        2.76        5.44      3.54 o 
  -2   7   2        0.30       -0.54      3.26 o 
   0   7   2        0.78       -2.45      2.72 o 
   1   7   2        0.57        2.72      3.26 o 
   2   7   2        0.11        7.89      3.54 o 
 -15   0   3        0.20       -1.90      2.72 o 
 -13   0   3        2.54        1.36      2.45 o 
 -11   0   3       19.37       17.68      3.26 o 
  -9   0   3       12.01       16.86      2.72 o 
  -7   0   3        5.94        3.81      1.63 o 
  -5   0   3       74.54       67.92      2.59 o 
  -3   0   3        0.34       -0.58      0.58 o 
  -1   0   3      517.11      510.51      7.88 o 
   1   0   3      371.87      387.97      8.51 o 
   3   0   3     2086.76     2168.83     45.81 o 
   5   0   3       31.09       35.15      1.92 o 
   7   0   3        8.17        8.16      1.90 o 
   9   0   3        0.04       -1.36      1.36 o 
  11   0   3       30.71       35.36      3.81 o 
  13   0   3        4.02        3.81      2.45 o 
  15   0   3       11.89       15.23      4.08 o 
 -16   1   3        0.10        3.94      3.67 o 
 -15   1   3        0.34       -1.89      1.89 o 
 -14   1   3        0.28       -1.82      1.82 o 
 -13   1   3        0.01       -1.73      1.73 o 
 -12   1   3        0.27       -1.43      1.43 o 
 -11   1   3        2.29        3.15      1.90 o 
 -10   1   3        8.86        9.50      1.82 o 
  -9   1   3       32.40       28.93      2.40 o 
  -8   1   3        9.24       10.20      3.40 o 
  -7   1   3       25.34       23.33      1.82 o 
  -6   1   3       95.85      105.02      3.56 o 
  -5   1   3      402.30      412.87      6.92 o 
  -4   1   3      127.64      133.48      2.38 o 
  -3   1   3      797.16      765.31      9.12 o 
  -2   1   3       66.39       63.96      0.89 o 
  -1   1   3      558.76      535.30      6.07 o 
   0   1   3      416.67      429.84      4.87 o 
   1   1   3     1991.79     1980.53     26.81 o 
   2   1   3     1083.95     1057.45     15.90 o 
   3   1   3      366.91      352.88      5.73 o 
   4   1   3      577.46      565.99      8.94 o 
   5   1   3       82.05       83.81      2.11 o 
   6   1   3       26.58       23.12      1.73 o 
   7   1   3       25.79       26.40      1.92 o 
   8   1   3        7.65        9.05      2.04 o 
   9   1   3       14.43       12.31      1.90 o 
  10   1   3       48.34       51.16      3.81 o 
  11   1   3        1.19        0.65      1.43 o 
  12   1   3        3.39        3.81      1.73 o 
  13   1   3        0.01        0.00      1.73 o 
  14   1   3        3.16        2.28      2.01 o 
  15   1   3        1.41       -1.82      1.82 o 
  16   1   3        0.78        1.31      2.28 o 
 -15   2   3        0.27        0.14      3.94 o 
 -14   2   3        3.09        2.67      2.09 o 
 -13   2   3        7.13        5.01      1.82 o 
 -12   2   3        0.42        0.14      2.04 o 
 -11   2   3        0.63       -0.11      1.63 o 
 -10   2   3        0.73        0.04      1.50 o 
  -9   2   3        1.39        2.28      0.93 o 
  -8   2   3        7.58        7.01      1.02 o 
  -7   2   3        0.55        1.39      0.64 o 
  -6   2   3       47.49       47.12      1.33 o 
  -5   2   3       66.24       78.61      1.51 o 
  -4   2   3        7.37        8.19      0.55 o 
  -3   2   3       16.02       11.96      0.79 o 
  -2   2   3     2365.81     2489.06     29.67 o 
  -1   2   3       14.28        8.80      0.44 o 
   0   2   3      585.22      564.97      7.66 o 
   1   2   3      252.75      261.10      4.11 o 
   2   2   3       42.79       39.92      1.29 o 
   3   2   3      141.93      142.99      2.73 o 
   4   2   3       77.04       77.54      1.59 o 
   5   2   3      143.40      145.43      3.97 o 
   6   2   3        0.79       -1.09      1.09 o 
   7   2   3       60.66       50.75      2.72 o 
   8   2   3       90.28       81.32      3.56 o 
   9   2   3       59.36       52.62      3.17 o 
  10   2   3        8.77        8.00      1.73 o 
  11   2   3       11.27       10.66      3.67 o 
  12   2   3       27.76       27.57      2.69 o 
  13   2   3        0.62        1.33      1.70 o 
  14   2   3        0.66        1.16      1.82 o 
  15   2   3        0.00        0.08      2.31 o 
 -14   3   3        0.02        0.96      1.82 o 
 -13   3   3        0.04       -0.54      1.54 o 
 -12   3   3       13.56       15.58      2.58 o 
 -11   3   3       18.68       20.60      1.93 o 
 -10   3   3        6.16        5.37      1.30 o 
  -9   3   3        4.33        3.44      1.14 o 
  -8   3   3        4.77        4.94      1.10 o 
  -7   3   3        0.03       -0.83      0.83 o 
  -6   3   3       28.12       29.31      2.31 o 
  -5   3   3        5.39        8.76      1.04 o 
  -4   3   3       49.88       48.75      1.84 o 
  -3   3   3       49.95       46.58      1.33 o 
  -2   3   3        3.81        4.32      0.47 o 
  -1   3   3      244.60      248.69      4.34 o 
   0   3   3      166.04      177.75      3.27 o 
   1   3   3       62.20       68.21      2.31 o 
   2   3   3        2.72        4.06      0.97 o 
   3   3   3      215.45      213.89      4.53 o 
   4   3   3       11.82       12.39      0.96 o 
   5   3   3       59.71       56.91      2.15 o 
   6   3   3        0.28        0.09      0.78 o 
   7   3   3      246.72      237.91      6.30 o 
   8   3   3       36.74       36.48      2.49 o 
   9   3   3       38.90       36.01      2.17 o 
  10   3   3        8.16        9.02      2.06 o 
  11   3   3        4.41        3.20      1.30 o 
  12   3   3       19.73       21.38      2.48 o 
  13   3   3       20.39       17.41      3.81 o 
  14   3   3        0.11       -0.82      1.73 o 
 -13   4   3        1.24        2.04      2.04 o 
 -12   4   3        1.09        2.18      2.45 o 
 -11   4   3        4.98        4.71      1.82 o 
 -10   4   3       20.80       18.81      4.35 o 
  -9   4   3        7.98        5.75      2.58 o 
  -8   4   3       12.21        8.81      1.70 o 
  -7   4   3        5.29        4.52      1.36 o 
  -6   4   3       13.39       12.60      1.56 o 
  -5   4   3        0.29       -0.75      0.75 o 
  -4   4   3       70.26       66.14      2.26 o 
  -3   4   3       11.36        9.48      0.67 o 
  -2   4   3       19.40       19.15      0.79 o 
  -1   4   3       22.87       22.13      2.21 o 
   0   4   3        0.38       -0.55      0.55 o 
   1   4   3      201.34      201.29      5.54 o 
   2   4   3       36.06       39.35      1.69 o 
   3   4   3       43.80       36.54      1.62 o 
   4   4   3        0.36       -0.80      0.80 o 
   5   4   3       35.73       40.18      2.02 o 
   6   4   3       36.44       35.79      2.55 o 
   7   4   3       25.65       24.41      2.21 o 
   8   4   3        0.00       -0.27      1.36 o 
   9   4   3        0.53        3.21      1.50 o 
  10   4   3        0.03       -1.36      2.45 o 
  11   4   3        3.67        4.03      1.89 o 
  12   4   3       19.97       24.53      5.17 o 
  13   4   3        2.31        3.96      2.01 o 
 -11   5   3        0.64        2.50      2.01 o 
 -10   5   3        8.75       11.19      2.99 o 
  -9   5   3        2.69        0.75      1.63 o 
  -8   5   3       12.04       13.28      2.31 o 
  -7   5   3        5.28        2.28      1.36 o 
  -6   5   3        0.42        0.50      1.36 o 
  -5   5   3        4.11        4.12      1.19 o 
  -4   5   3        0.32       -0.97      0.97 o 
  -3   5   3        1.02       -0.76      0.76 o 
  -2   5   3       14.95       15.40      1.16 o 
  -1   5   3        1.80        1.60      1.63 o 
   0   5   3       56.71       60.39      5.71 o 
   1   5   3       76.55       93.04      6.80 o 
   2   5   3       27.36       27.78      1.73 o 
   3   5   3        3.42        5.46      1.01 o 
   4   5   3        3.25        1.98      1.09 o 
   5   5   3        0.70       -0.59      0.99 o 
   6   5   3        6.00        5.50      1.63 o 
   7   5   3       18.91       18.37      2.06 o 
   8   5   3        1.79        2.70      1.63 o 
   9   5   3       17.74       22.30      2.67 o 
  10   5   3        0.76        1.86      1.76 o 
  11   5   3        2.14        0.08      1.96 o 
  -8   6   3        4.04        4.62      3.26 o 
  -7   6   3        0.05       -0.27      2.72 o 
  -6   6   3        1.74        5.71      2.99 o 
  -5   6   3        5.11        7.07      3.26 o 
  -4   6   3        0.08       -1.09      2.45 o 
  -3   6   3        7.45       11.70      3.26 o 
  -2   6   3        4.17        5.17      2.99 o 
  -1   6   3       63.53       76.82      4.60 o 
   0   6   3        2.48        4.08      2.99 o 
   1   6   3        0.33       -0.82      2.45 o 
   2   6   3       16.37       21.49      4.08 o 
   3   6   3        0.23       -0.54      2.72 o 
   4   6   3        3.83        4.08      2.99 o 
   5   6   3        7.71        9.52      3.54 o 
   6   6   3        0.52       -0.27      2.72 o 
   7   6   3        0.08        0.27      2.99 o 
   8   6   3       16.99       21.76      4.62 o 
   0   7   3        0.56        0.27      2.99 o 
   1   7   3        2.92        3.81      3.54 o 
 -16   0   4        2.36       -1.90      2.99 o 
 -14   0   4        0.15       -2.72      2.72 o 
 -12   0   4        1.78       -1.36      2.18 o 
 -10   0   4        8.66        4.35      2.18 o 
  -8   0   4      291.88      315.10     11.98 o 
  -6   0   4       85.39      102.32      5.44 o 
  -4   0   4      196.09      200.94      5.29 o 
  -2   0   4      868.33      843.86     15.00 o 
   0   0   4     2466.71     2361.02     49.54 o 
   2   0   4      131.04      119.99      3.27 o 
   4   0   4     1438.78     1392.02     29.93 o 
   6   0   4       10.50       11.15      1.90 o 
   8   0   4      112.63      119.19      6.26 o 
  10   0   4        8.30        8.43      2.45 o 
  12   0   4        0.51        1.36      2.18 o 
  14   0   4       10.08       13.60      3.54 o 
  16   0   4        7.75        7.34      3.54 o 
 -16   1   4        1.08        0.60      2.28 o 
 -15   1   4        2.47        1.05      2.21 o 
 -14   1   4        0.45       -1.82      1.82 o 
 -13   1   4        1.62       -1.63      1.73 o 
 -12   1   4        0.18       -1.43      1.43 o 
 -11   1   4        1.73       -1.43      1.43 o 
 -10   1   4        4.06        4.32      1.63 o 
  -9   1   4        3.97        1.77      1.35 o 
  -8   1   4        1.14       -0.82      1.15 o 
  -7   1   4       30.50       23.64      3.67 o 
  -6   1   4      210.05      204.49      5.78 o 
  -5   1   4      130.31      124.46      2.43 o 
  -4   1   4       12.53       10.94      0.53 o 
  -3   1   4      123.97      124.50      1.86 o 
  -2   1   4      260.08      242.99      2.78 o 
  -1   1   4       90.09       79.22      1.26 o 
   0   1   4      665.42      652.56      8.43 o 
   1   1   4      290.35      280.93      4.14 o 
   2   1   4       27.39       21.04      0.84 o 
   3   1   4      375.04      367.94      5.97 o 
   4   1   4      591.12      621.82      9.86 o 
   5   1   4      639.43      647.04     10.37 o 
   6   1   4      448.26      442.34     10.60 o 
   7   1   4       16.38       10.94      1.54 o 
   8   1   4        1.36        1.90      1.15 o 
   9   1   4        9.76        9.08      2.04 o 
  10   1   4       11.72       14.65      2.72 o 
  11   1   4        0.05       -0.68      1.35 o 
  12   1   4        0.96       -0.94      1.63 o 
  13   1   4       12.97       13.26      2.31 o 
  14   1   4        5.07        4.08      2.12 o 
  15   1   4        0.00        0.84      2.31 o 
  16   1   4        0.91       -0.27      3.26 o 
 -15   2   4        0.03       -0.13      2.02 o 
 -14   2   4        4.37        2.22      1.48 o 
 -13   2   4        6.79        5.52      3.26 o 
 -12   2   4        7.26        7.90      2.70 o 
 -11   2   4        1.18        1.51      1.01 o 
 -10   2   4        2.00       -0.41      0.98 o 
  -9   2   4       13.12       12.18      1.87 o 
  -8   2   4        0.42        0.65      0.76 o 
  -7   2   4       14.56       18.03      1.10 o 
  -6   2   4        0.13        0.00      0.52 o 
  -5   2   4       79.45       78.02      2.11 o 
  -4   2   4       10.96        9.81      0.59 o 
  -3   2   4      177.51      175.45      2.58 o 
  -2   2   4      385.41      386.40      5.02 o 
  -1   2   4       93.81       95.15      1.70 o 
   0   2   4        3.56        1.99      0.44 o 
   1   2   4        8.81       12.98      0.70 o 
   2   2   4       63.89       62.82      1.29 o 
   3   2   4      126.05      142.99      2.76 o 
   4   2   4        0.31        0.03      0.37 o 
   5   2   4        2.57        3.52      0.76 o 
   6   2   4       21.24       22.09      1.73 o 
   7   2   4        3.79        2.20      1.22 o 
   8   2   4       41.47       33.21      2.31 o 
   9   2   4      156.07      156.42      6.12 o 
  10   2   4        0.36        2.31      1.54 o 
  11   2   4       16.15       16.97      2.86 o 
  12   2   4        0.47       -0.14      1.54 o 
  13   2   4        0.94       -1.31      1.63 o 
  14   2   4        2.28        0.41      1.89 o 
  15   2   4        0.85       -1.76      2.01 o 
 -14   3   4        0.06       -0.76      3.13 o 
 -13   3   4        2.17        0.45      1.63 o 
 -12   3   4        8.80       10.82      3.67 o 
 -11   3   4        3.04        2.05      2.08 o 
 -10   3   4        1.68        2.02      1.14 o 
  -9   3   4       15.64       16.26      2.36 o 
  -8   3   4        0.21       -0.54      1.15 o 
  -7   3   4        0.00       -0.92      0.92 o 
  -6   3   4        1.07        0.27      0.96 o 
  -5   3   4        0.01        0.19      0.72 o 
  -4   3   4       92.56      102.04      2.38 o 
  -3   3   4      136.52      147.74      2.73 o 
  -2   3   4       48.34       49.34      1.29 o 
  -1   3   4        3.37        3.30      0.55 o 
   0   3   4      230.51      236.20      4.82 o 
   1   3   4       51.91       59.49      1.97 o 
   2   3   4      233.69      241.89      5.04 o 
   3   3   4       74.04       66.85      2.05 o 
   4   3   4       32.25       34.73      1.64 o 
   5   3   4      133.65      127.77      2.83 o 
   6   3   4      221.98      218.16      9.34 o 
   7   3   4      124.99      130.94      3.69 o 
   8   3   4       74.60       73.58      3.69 o 
   9   3   4        0.35       -1.23      1.23 o 
  10   3   4       59.55       57.02      5.15 o 
  11   3   4        2.47        3.52      3.94 o 
  12   3   4        7.65        8.50      2.58 o 
  13   3   4        3.49        4.49      1.92 o 
  14   3   4        1.39        1.90      1.92 o 
 -13   4   4        0.43       -1.73      1.73 o 
 -12   4   4        1.62       -1.44      1.63 o 
 -11   4   4        2.06        0.95      1.54 o 
 -10   4   4        1.46        2.99      1.54 o 
  -9   4   4        8.23        7.92      1.82 o 
  -8   4   4       24.49       24.93      3.26 o 
  -7   4   4       20.81       14.89      5.30 o 
  -6   4   4        5.09        3.19      1.31 o 
  -5   4   4        1.22        1.21      0.88 o 
  -4   4   4       21.37       20.62      1.12 o 
  -3   4   4       22.27       25.13      1.12 o 
  -2   4   4        4.27        5.20      0.87 o 
  -1   4   4       33.39       32.39      1.24 o 
   0   4   4       38.81       37.40      1.89 o 
   1   4   4       62.71       61.67      2.59 o 
   2   4   4        1.45       -0.21      0.69 o 
   3   4   4       76.78       71.64      2.34 o 
   4   4   4      290.20      285.32     11.30 o 
   5   4   4      112.71      114.41      5.74 o 
   6   4   4       25.63       27.43      3.67 o 
   7   4   4        0.10        0.12      1.31 o 
   8   4   4       18.30       21.03      3.40 o 
   9   4   4        0.37       -0.05      1.43 o 
  10   4   4        4.96        4.38      1.82 o 
  11   4   4        8.11       12.02      2.28 o 
  12   4   4        0.95        0.83      1.89 o 
  13   4   4        0.00       -0.16      1.82 o 
 -11   5   4        5.04        6.33      2.18 o 
 -10   5   4        3.51        6.09      1.89 o 
  -9   5   4        0.09        0.68      1.50 o 
  -8   5   4        0.27        0.46      1.77 o 
  -7   5   4        0.16        1.14      1.43 o 
  -6   5   4       17.29       16.19      1.90 o 
  -5   5   4       32.26       29.31      2.99 o 
  -4   5   4        0.19       -0.94      0.94 o 
  -3   5   4       41.47       40.70      4.35 o 
  -2   5   4       42.80       49.82      2.56 o 
  -1   5   4        7.08       10.62      1.21 o 
   0   5   4        4.53        4.90      2.72 o 
   1   5   4        4.05        1.53      0.99 o 
   2   5   4       51.50       56.59      7.62 o 
   3   5   4       61.00       57.79      2.62 o 
   4   5   4        2.57        2.80      1.19 o 
   5   5   4        0.47        0.52      1.19 o 
   6   5   4       10.84       10.95      1.64 o 
   7   5   4        0.31        1.09      1.40 o 
   8   5   4        1.65        1.89      1.56 o 
   9   5   4        1.04       -1.47      1.63 o 
  10   5   4        2.77        4.00      1.96 o 
  11   5   4        2.57        4.67      2.16 o 
  -8   6   4        0.24        0.54      2.72 o 
  -7   6   4        6.46        8.16      3.26 o 
  -6   6   4        0.30        2.18      2.72 o 
  -5   6   4        3.01        7.07      2.99 o 
  -4   6   4       35.35       39.17      4.90 o 
  -3   6   4        1.49        2.99      2.72 o 
  -2   6   4       16.76       17.14      3.81 o 
  -1   6   4        0.02        2.72      2.99 o 
   0   6   4        1.16       -0.82      2.72 o 
   1   6   4        4.91        1.09      2.72 o 
   2   6   4       12.74       13.33      3.54 o 
   3   6   4        5.45       11.70      3.54 o 
   4   6   4        7.05       10.34      3.54 o 
   5   6   4        3.32        1.63      2.99 o 
   6   6   4        0.15        2.18      2.72 o 
   7   6   4        0.65        1.09      2.72 o 
   8   6   4        1.79        0.27      3.26 o 
   0   7   4        0.00        4.35      3.54 o 
 -15   0   5        0.59       -1.09      2.99 o 
 -13   0   5        3.01        4.90      2.99 o 
 -11   0   5        1.39       -1.90      1.90 o 
  -9   0   5       12.78       10.34      2.45 o 
  -7   0   5        4.99        2.18      1.63 o 
  -5   0   5      137.55      146.45      6.26 o 
  -3   0   5      569.50      584.41      9.46 o 
  -1   0   5        0.13        0.00      0.64 o 
   1   0   5        0.31        0.27      1.09 o 
   3   0   5      976.49      902.28     19.76 o 
   5   0   5      317.23      332.18     11.72 o 
   7   0   5       71.99       73.73      4.63 o 
   9   0   5       37.02       33.46      3.54 o 
  11   0   5       15.87       16.86      2.99 o 
  13   0   5       38.45       40.53      4.62 o 
  15   0   5       14.41       15.23      3.81 o 
 -15   1   5        0.83        0.27      2.99 o 
 -14   1   5        0.04        2.58      2.12 o 
 -13   1   5        0.02       -1.63      1.63 o 
 -12   1   5       11.05       11.08      3.26 o 
 -11   1   5        1.73        1.10      2.04 o 
 -10   1   5        5.52        2.00      1.63 o 
  -9   1   5       10.94        8.28      2.31 o 
  -8   1   5        0.31       -0.36      1.24 o 
  -7   1   5        9.85       10.22      1.54 o 
  -6   1   5        3.08        2.13      0.83 o 
  -5   1   5       86.44       99.40      1.91 o 
  -4   1   5       31.51       28.26      1.08 o 
  -3   1   5       51.41       57.36      1.05 o 
  -2   1   5       12.26       11.28      0.39 o 
  -1   1   5       49.52       47.63      0.89 o 
   0   1   5      176.17      192.38      2.77 o 
   1   1   5      138.71      135.36      2.29 o 
   2   1   5      129.39      127.57      2.48 o 
   3   1   5      208.31      216.47      3.84 o 
   4   1   5       70.32       72.16      1.87 o 
   5   1   5        3.72        1.50      0.96 o 
   6   1   5      356.24      354.58      8.96 o 
   7   1   5       18.76       16.02      1.63 o 
   8   1   5       91.43       93.16      3.95 o 
   9   1   5        0.00        0.41      1.15 o 
  10   1   5        0.00        0.05      3.26 o 
  11   1   5       87.61      104.43      4.61 o 
  12   1   5       54.54       66.37      4.03 o 
  13   1   5        8.64        8.30      2.12 o 
  14   1   5        4.44        3.59      2.01 o 
  15   1   5        0.04        0.27      2.18 o 
 -15   2   5        0.00       -0.85      2.16 o 
 -14   2   5        2.98       -0.25      1.48 o 
 -13   2   5        7.04        5.93      1.59 o 
 -12   2   5       12.09        8.98      1.29 o 
 -11   2   5       13.85       12.76      1.33 o 
 -10   2   5       22.77       22.56      1.50 o 
  -9   2   5       10.52        8.86      1.38 o 
  -8   2   5        5.03        2.30      0.78 o 
  -7   2   5       13.60       13.91      1.01 o 
  -6   2   5       14.74       14.82      0.94 o 
  -5   2   5        0.01        0.27      0.42 o 
  -4   2   5       50.86       55.10      1.35 o 
  -3   2   5       12.55       11.86      0.50 o 
  -2   2   5     1187.16     1249.46     14.08 o 
  -1   2   5        5.23        4.69      0.40 o 
   0   2   5      144.05      145.30      2.42 o 
   1   2   5        0.24        0.45      0.30 o 
   2   2   5      329.09      329.47      4.92 o 
   3   2   5      204.24      214.27      3.42 o 
   4   2   5       24.10       24.53      0.92 o 
   5   2   5      204.38      199.62      3.80 o 
   6   2   5      134.31      129.18      4.04 o 
   7   2   5        0.19       -0.07      1.04 o 
   8   2   5        9.49        8.31      1.54 o 
   9   2   5       39.55       31.56      2.59 o 
  10   2   5       78.66       80.74     10.20 o 
  11   2   5       56.34       62.53      3.75 o 
  12   2   5       41.91       38.62      6.12 o 
  13   2   5        0.96       -0.44      1.82 o 
  14   2   5        0.21        1.63      1.92 o 
  15   2   5        0.07        0.69      2.01 o 
 -14   3   5        3.30        0.09      3.54 o 
 -13   3   5        0.02        3.08      1.82 o 
 -12   3   5        0.84        0.68      3.13 o 
 -11   3   5        4.25        1.52      1.43 o 
 -10   3   5        1.99        2.38      1.14 o 
  -9   3   5       29.42       27.02      3.12 o 
  -8   3   5       21.16       19.90      2.25 o 
  -7   3   5       24.45       21.68      2.04 o 
  -6   3   5       12.40        9.77      1.43 o 
  -5   3   5       59.84       57.56      2.28 o 
  -4   3   5      166.68      174.76      3.56 o 
  -3   3   5       85.93       82.26      1.93 o 
  -2   3   5       10.83       12.78      0.79 o 
  -1   3   5       96.17      108.55      2.43 o 
   0   3   5      218.22      237.51      7.35 o 
   1   3   5      153.60      158.64      3.63 o 
   2   3   5       15.63       14.76      1.04 o 
   3   3   5        0.02        0.27      0.71 o 
   4   3   5      209.46      195.47      5.33 o 
   5   3   5      121.35      117.82      2.69 o 
   6   3   5       23.20       25.07      1.55 o 
   7   3   5       25.68       21.44      1.59 o 
   8   3   5       81.45       85.09      3.02 o 
   9   3   5       77.94       75.58      5.31 o 
  10   3   5       38.61       33.68      3.67 o 
  11   3   5        2.61        1.55      1.63 o 
  12   3   5        5.37        4.35      1.92 o 
  13   3   5        1.22       -0.27      1.73 o 
  14   3   5        0.11       -1.36      1.73 o 
 -13   4   5        0.19       -1.13      1.82 o 
 -12   4   5        0.08        0.14      1.73 o 
 -11   4   5        1.77        0.82      1.54 o 
 -10   4   5        8.40        5.29      2.58 o 
  -9   4   5        1.20        1.22      1.35 o 
  -8   4   5       17.79       12.11      1.82 o 
  -7   4   5        0.91        2.76      2.58 o 
  -6   4   5       89.80       90.33      3.72 o 
  -5   4   5       22.45       21.45      1.89 o 
  -4   4   5        4.19        4.38      0.84 o 
  -3   4   5        0.73        0.09      0.53 o 
  -2   4   5        0.04       -0.34      0.51 o 
  -1   4   5        8.78        9.23      0.84 o 
   0   4   5       13.62       13.71      1.63 o 
   1   4   5       49.00       51.42      2.82 o 
   2   4   5      151.14      143.58      5.17 o 
   3   4   5      188.99      190.12      4.55 o 
   4   4   5      139.40      146.98      3.91 o 
   5   4   5        4.11        4.76      1.40 o 
   6   4   5       61.77       64.67      3.26 o 
   7   4   5       30.85       32.88      2.51 o 
   8   4   5        5.88        6.40      1.56 o 
   9   4   5        1.67        3.23      1.56 o 
  10   4   5        5.46        7.27      1.96 o 
  11   4   5        5.09        4.08      1.92 o 
  12   4   5        0.78       -0.54      2.58 o 
  13   4   5        0.87       -0.95      2.58 o 
 -11   5   5        0.66        0.41      1.92 o 
 -10   5   5        3.91        6.85      2.45 o 
  -9   5   5        4.36        2.72      1.73 o 
  -8   5   5        3.06        3.79      2.58 o 
  -7   5   5       20.96       23.16      2.35 o 
  -6   5   5        0.13        1.59      1.31 o 
  -5   5   5        2.56        1.86      2.99 o 
  -4   5   5        0.11        0.38      1.15 o 
  -3   5   5        0.77        1.49      1.15 o 
  -2   5   5       28.52       30.60      1.87 o 
  -1   5   5       43.39       42.16      2.51 o 
   0   5   5       87.33       96.58      6.80 o 
   1   5   5       75.60       77.02      3.25 o 
   2   5   5       51.83       51.39      2.80 o 
   3   5   5        5.49        7.03      1.24 o 
   4   5   5        7.85        7.30      1.63 o 
   5   5   5        3.19        4.41      1.36 o 
   6   5   5        1.69        3.57      1.40 o 
   7   5   5       11.26       12.44      2.01 o 
   8   5   5        1.37        1.79      3.54 o 
   9   5   5        6.68        6.06      2.01 o 
  10   5   5        1.82        1.74      2.86 o 
  11   5   5        0.27        1.95      2.09 o 
  -8   6   5        1.19        1.63      2.99 o 
  -7   6   5        0.16       -0.54      2.72 o 
  -6   6   5        0.23       -2.45      2.45 o 
  -5   6   5        0.64       -0.54      2.45 o 
  -4   6   5        9.64       10.88      3.54 o 
  -3   6   5        2.90       -1.09      2.72 o 
  -2   6   5        8.30       11.70      3.54 o 
  -1   6   5       48.99       55.49      5.98 o 
   0   6   5        1.07       -1.09      2.72 o 
   1   6   5        4.26        2.99      2.99 o 
   2   6   5        1.84        1.36      2.45 o 
   3   6   5        1.80        0.82      2.72 o 
   4   6   5        0.16       -0.27      2.72 o 
   5   6   5        0.53        2.99      3.26 o 
   6   6   5        9.49       11.42      3.81 o 
   7   6   5        1.14        4.62      3.26 o 
 -14   0   6       29.94       32.91      5.17 o 
 -12   0   6       12.60        9.52      3.26 o 
 -10   0   6       26.27       23.39      3.54 o 
  -8   0   6       95.31       89.25      5.44 o 
  -6   0   6      773.79      811.49     26.49 o 
  -4   0   6      100.65       93.53      2.83 o 
  -2   0   6       12.78       11.77      0.80 o 
   0   0   6       33.46       40.06      1.73 o 
   2   0   6       47.44       51.58      2.12 o 
   4   0   6      744.77      781.73     24.59 o 
   6   0   6      153.12      158.96      6.80 o 
   8   0   6      160.61      174.19      7.89 o 
  10   0   6        0.64        2.45      1.90 o 
  12   0   6        4.37        8.16      2.72 o 
  14   0   6        5.23        8.70      3.26 o 
 -15   1   6       10.73       11.35      3.40 o 
 -14   1   6        0.01        0.31      2.04 o 
 -13   1   6       20.77       20.54      2.89 o 
 -12   1   6        0.12        0.00      1.73 o 
 -11   1   6       13.04        7.85      2.01 o 
 -10   1   6        8.94        3.67      1.73 o 
  -9   1   6      156.20      153.22      5.58 o 
  -8   1   6      104.64      106.88      3.45 o 
  -7   1   6        5.73        5.96      1.14 o 
  -6   1   6        0.13       -0.53      0.53 o 
  -5   1   6       75.40       80.36      1.80 o 
  -4   1   6      180.55      173.20      2.59 o 
  -3   1   6        1.70        0.28      0.32 o 
  -2   1   6      100.72      121.72      1.66 o 
  -1   1   6        0.04       -0.26      0.26 o 
   0   1   6        0.05       -0.20      0.35 o 
   1   1   6      504.50      537.20      7.77 o 
   2   1   6      414.34      422.93      6.91 o 
   3   1   6      325.48      345.98      5.86 o 
   4   1   6      142.46      149.55      3.61 o 
   5   1   6       44.03       49.03      2.40 o 
   6   1   6      220.03      235.06      6.45 o 
   7   1   6        2.76        1.76      1.63 o 
   8   1   6       76.37       77.96      7.35 o 
   9   1   6       19.27       13.83      2.04 o 
  10   1   6       41.99       44.03      3.94 o 
  11   1   6       12.22        9.78      2.01 o 
  12   1   6        7.31        7.01      3.54 o 
  13   1   6        1.49        0.27      1.73 o 
  14   1   6       26.55       30.31      3.17 o 
  15   1   6       14.37       14.71      2.86 o 
 -15   2   6        0.12       -0.67      2.09 o 
 -14   2   6        3.43       -0.42      2.09 o 
 -13   2   6        1.09        2.80      1.48 o 
 -12   2   6        8.33        7.42      2.33 o 
 -11   2   6       38.20       32.62      1.87 o 
 -10   2   6       12.64       13.16      1.31 o 
  -9   2   6       30.92       28.05      1.62 o 
  -8   2   6       52.15       48.11      2.19 o 
  -7   2   6       73.43       75.07      2.22 o 
  -6   2   6        7.81        6.59      0.83 o 
  -5   2   6      119.03      124.56      2.73 o 
  -4   2   6       15.03       23.09      0.93 o 
  -3   2   6       18.82       23.96      0.73 o 
  -2   2   6        1.21        0.87      0.32 o 
  -1   2   6      312.75      321.94      4.14 o 
   0   2   6      811.04      852.83     11.03 o 
   1   2   6     1077.31     1143.84     14.72 o 
   2   2   6       86.33       83.23      1.78 o 
   3   2   6      129.51      148.93      2.69 o 
   4   2   6       15.30       14.85      0.88 o 
   5   2   6        2.36        0.00      0.96 o 
   6   2   6        0.10       -0.96      0.96 o 
   7   2   6       81.09       81.64      4.90 o 
   8   2   6      162.90      158.62      5.29 o 
   9   2   6      165.70      171.72     11.02 o 
  10   2   6        5.36        7.47      1.82 o 
  11   2   6        0.49       -1.43      1.43 o 
  12   2   6       23.48       19.90      2.59 o 
  13   2   6        7.46        4.71      2.01 o 
  14   2   6        1.14        0.79      1.89 o 
  15   2   6        0.20        0.54      2.99 o 
 -14   3   6        0.11       -2.45      2.45 o 
 -13   3   6        0.87        0.27      1.73 o 
 -12   3   6       16.44       15.90      2.21 o 
 -11   3   6       14.17       12.04      2.01 o 
 -10   3   6        2.20        1.27      1.26 o 
  -9   3   6       14.00       11.39      1.51 o 
  -8   3   6       41.35       32.38      2.04 o 
  -7   3   6        1.35        0.27      1.15 o 
  -6   3   6       21.18       21.17      1.82 o 
  -5   3   6       13.68       17.49      1.63 o 
  -4   3   6       50.19       53.46      1.83 o 
  -3   3   6      189.32      188.83      3.46 o 
  -2   3   6      178.32      185.56      3.37 o 
  -1   3   6      408.14      431.42      8.48 o 
   0   3   6       92.75       85.37      2.45 o 
   1   3   6        7.16        8.41      1.21 o 
   2   3   6        4.43        6.43      0.86 o 
   3   3   6        0.15       -0.70      0.70 o 
   4   3   6      109.91      105.74      3.09 o 
   5   3   6      176.02      165.69      4.92 o 
   6   3   6      148.21      149.75      3.95 o 
   7   3   6      216.21      219.83      5.29 o 
   8   3   6       45.13       39.66      2.77 o 
   9   3   6        3.00        2.52      1.24 o 
  10   3   6        0.47       -1.10      1.10 o 
  11   3   6        1.75        0.82      1.54 o 
  12   3   6        0.24       -1.10      1.63 o 
  13   3   6        0.26        0.27      2.31 o 
  14   3   6        1.01       -1.82      1.82 o 
 -12   4   6        0.55       -0.14      1.73 o 
 -11   4   6        2.06       -0.14      1.63 o 
 -10   4   6        0.36       -1.35      1.35 o 
  -9   4   6        1.76        1.51      1.43 o 
  -8   4   6        0.00        0.41      1.35 o 
  -7   4   6        2.37        3.92      1.43 o 
  -6   4   6       16.98       12.91      1.82 o 
  -5   4   6       23.05       21.97      2.01 o 
  -4   4   6        6.24        7.47      1.36 o 
  -3   4   6      109.08      113.93      2.54 o 
  -2   4   6        9.19        9.19      0.80 o 
  -1   4   6        3.41        3.17      0.92 o 
   0   4   6        2.11        1.41      1.21 o 
   1   4   6       11.60       10.74      2.15 o 
   2   4   6       88.29       85.86      5.23 o 
   3   4   6       70.60       74.00      2.67 o 
   4   4   6       35.47       35.43      2.58 o 
   5   4   6      112.45      108.93      4.25 o 
   6   4   6       90.84       95.18      4.05 o 
   7   4   6       18.87       16.97      2.01 o 
   8   4   6        1.79        0.29      1.43 o 
   9   4   6        0.58       -0.91      1.43 o 
  10   4   6        0.35       -0.54      1.63 o 
  11   4   6        0.49       -1.52      1.63 o 
  12   4   6        3.30        6.43      2.09 o 
 -10   5   6        0.16       -1.45      1.82 o 
  -9   5   6        0.15        0.34      1.63 o 
  -8   5   6        0.64        0.68      1.54 o 
  -7   5   6        0.40        3.09      1.63 o 
  -6   5   6        4.28        4.46      1.90 o 
  -5   5   6        3.52        3.17      1.43 o 
  -4   5   6        2.32        2.77      1.36 o 
  -3   5   6        6.35        7.33      1.48 o 
  -2   5   6        6.55       10.35      1.63 o 
  -1   5   6        1.40        1.36      2.45 o 
   0   5   6        1.05        1.94      1.19 o 
   1   5   6       17.34       16.32      2.45 o 
   2   5   6       24.99       22.27      2.06 o 
   3   5   6       12.86       11.36      1.64 o 
   4   5   6       16.51       16.87      1.90 o 
   5   5   6       23.84       21.73      2.06 o 
   6   5   6        2.26        2.52      1.90 o 
   7   5   6        3.03        2.78      2.72 o 
   8   5   6        0.67        0.68      1.61 o 
   9   5   6        7.60        8.02      2.45 o 
  10   5   6        1.87        3.45      1.89 o 
  -7   6   6        0.03        2.72      2.99 o 
  -6   6   6        0.20        2.45      2.72 o 
  -5   6   6        0.15       -2.18      2.18 o 
  -4   6   6        5.00        4.35      2.99 o 
  -2   6   6        0.22       -2.45      2.45 o 
  -1   6   6        7.45        8.12      1.68 o 
   0   6   6        0.57        1.90      2.72 o 
   1   6   6        1.06       -1.63      2.45 o 
   2   6   6        5.54       10.34      3.54 o 
   3   6   6        0.11       -1.63      2.45 o 
   4   6   6        0.01        0.00      2.72 o 
   5   6   6        0.00       -1.90      2.72 o 
   6   6   6        0.68        1.63      2.72 o 
   7   6   6        0.11       -1.70      1.70 o 
 -15   0   7       34.67       37.81      5.71 o 
 -13   0   7      127.62      148.02      8.98 o 
 -11   0   7      193.80      209.83     10.34 o 
  -9   0   7        0.06        1.63      1.90 o 
  -7   0   7      256.45      255.96     10.62 o 
  -5   0   7     2477.27     2667.63     57.07 o 
  -3   0   7     2034.44     2248.05     39.22 o 
  -1   0   7     1700.06     1729.58     30.24 o 
   1   0   7      843.56      875.78     19.25 o 
   3   0   7        7.25       10.83      1.15 o 
   5   0   7      450.47      455.28     15.54 o 
   7   0   7      884.86      926.37     29.76 o 
   9   0   7       30.55       29.65      3.54 o 
  11   0   7        4.43        7.62      2.45 o 
  13   0   7       23.51       31.82      4.35 o 
  15   0   7       15.17       19.58      4.35 o 
 -15   1   7        6.84       11.70      5.17 o 
 -14   1   7       50.07       55.47      4.04 o 
 -13   1   7       20.87       17.47      2.15 o 
 -12   1   7       68.08       69.59      3.39 o 
 -11   1   7       63.16       63.90      3.29 o 
 -10   1   7       77.41       84.86      4.10 o 
  -9   1   7       12.00       12.13      1.67 o 
  -8   1   7      170.10      168.19      4.60 o 
  -7   1   7       19.88       19.53      1.14 o 
  -6   1   7      487.38      512.27      7.89 o 
  -5   1   7      178.03      185.04      3.26 o 
  -4   1   7       36.61       38.87      1.60 o 
  -3   1   7     1820.46     1926.86     24.23 o 
  -2   1   7     1257.78     1413.68     14.77 o 
  -1   1   7       58.89       63.73      1.33 o 
   0   1   7        5.41        7.37      0.53 o 
   1   1   7       36.16       30.10      1.06 o 
   2   1   7      325.86      376.12      6.34 o 
   3   1   7      348.15      372.91      7.34 o 
   4   1   7      396.82      476.87     11.45 o 
   5   1   7      400.94      393.90      9.73 o 
   6   1   7      122.72      136.69      4.52 o 
   7   1   7        0.73        0.95      1.15 o 
   8   1   7       22.96       17.99      1.92 o 
   9   1   7        6.52        6.91      1.63 o 
  10   1   7       36.99       37.82      2.78 o 
  11   1   7       62.41       70.59      8.16 o 
  12   1   7        6.75        6.94      1.92 o 
  13   1   7       20.51       18.17      2.67 o 
  14   1   7       12.28       14.24      4.22 o 
  15   1   7        0.18       -2.04      2.12 o 
 -15   2   7        1.06        2.72      3.26 o 
 -14   2   7        0.34        0.52      2.09 o 
 -13   2   7        4.41        8.86      2.21 o 
 -12   2   7       12.08       11.39      1.62 o 
 -11   2   7       26.83       26.05      1.75 o 
 -10   2   7      109.78      110.63      3.17 o 
  -9   2   7      186.01      193.85      4.30 o 
  -8   2   7       11.66       10.24      1.61 o 
  -7   2   7       16.26       13.37      1.10 o 
  -6   2   7       24.28       21.40      2.04 o 
  -5   2   7       41.78       40.94      1.69 o 
  -4   2   7       46.22       41.13      1.45 o 
  -3   2   7        4.93        6.53      0.45 o 
  -2   2   7        9.61        7.25      0.48 o 
  -1   2   7       94.19       83.19      1.53 o 
   0   2   7      748.25      788.67     10.35 o 
   1   2   7       54.03       63.98      1.56 o 
   2   2   7      172.86      187.61      4.94 o 
   3   2   7      520.77      532.65      9.97 o 
   4   2   7      103.88      108.15      2.98 o 
   5   2   7        8.56        7.71      1.24 o 
   6   2   7        4.35        4.62      1.15 o 
   7   2   7       17.59       15.57      1.77 o 
   8   2   7       35.20       30.69      2.40 o 
   9   2   7       70.90       78.28      3.75 o 
  10   2   7       34.04       28.39      2.59 o 
  11   2   7       35.05       36.51      5.71 o 
  12   2   7       44.94       41.87      6.12 o 
  13   2   7        3.46        3.16      1.90 o 
  14   2   7        3.54        0.35      2.01 o 
 -14   3   7        0.00       -2.45      2.72 o 
 -13   3   7        5.63        9.79      3.54 o 
 -12   3   7        0.01       -0.68      1.54 o 
 -11   3   7        0.99        0.00      1.43 o 
 -10   3   7       12.61       12.53      2.05 o 
  -9   3   7        0.14        0.03      1.08 o 
  -8   3   7       38.40       42.54      2.78 o 
  -7   3   7       38.65       41.73      2.72 o 
  -6   3   7        0.00       -1.09      2.18 o 
  -5   3   7       11.36        8.60      1.90 o 
  -4   3   7       11.49       13.04      1.08 o 
  -3   3   7        7.67        6.75      0.77 o 
  -2   3   7       25.26       26.44      1.61 o 
  -1   3   7       29.74       26.46      1.27 o 
   0   3   7       49.79       52.99      2.39 o 
   1   3   7      117.73      130.06      3.37 o 
   2   3   7        0.81        1.19      0.75 o 
   3   3   7        0.97       -0.43      0.43 o 
   4   3   7        0.00       -0.67      0.67 o 
   5   3   7        0.27       -0.76      0.78 o 
   6   3   7       51.97       49.82      2.89 o 
   7   3   7       22.25       23.90      3.77 o 
   8   3   7       46.47       41.23      3.68 o 
   9   3   7       23.11       22.17      2.72 o 
  10   3   7       23.15       24.49      3.81 o 
  11   3   7        8.41        9.95      2.01 o 
  12   3   7        1.84        0.41      1.73 o 
  13   3   7        1.23        0.41      1.73 o 
 -12   4   7        0.08       -1.36      2.45 o 
 -11   4   7        1.83        0.82      1.73 o 
 -10   4   7        0.03        1.23      1.63 o 
  -9   4   7        0.19       -0.83      1.43 o 
  -8   4   7        0.93        0.68      1.35 o 
  -7   4   7       11.62       11.02      1.90 o 
  -6   4   7       12.36       12.98      1.82 o 
  -5   4   7        5.95        5.95      1.43 o 
  -4   4   7        6.21        7.52      1.43 o 
  -3   4   7       13.22       13.11      1.44 o 
  -2   4   7        1.35        1.22      0.82 o 
  -1   4   7        1.08        1.13      0.78 o 
   0   4   7        0.02       -0.87      0.87 o 
   1   4   7        5.48        4.85      1.02 o 
   2   4   7       12.13       11.26      1.21 o 
   3   4   7        5.97        2.20      1.15 o 
   4   4   7       33.07       30.21      2.35 o 
   5   4   7       26.31       21.19      2.06 o 
   6   4   7        0.88       -0.91      1.19 o 
   7   4   7        0.05       -0.08      1.31 o 
   8   4   7        5.37        5.44      1.70 o 
   9   4   7        9.45        5.78      1.76 o 
  10   4   7        0.14       -0.14      1.54 o 
  11   4   7        0.89        1.39      2.18 o 
  12   4   7        1.62        3.07      1.90 o 
 -10   5   7        0.28       -0.76      1.82 o 
  -9   5   7        2.32        2.18      1.73 o 
  -8   5   7        0.01       -0.82      1.54 o 
  -7   5   7        1.21       -0.40      1.43 o 
  -6   5   7        0.69       -0.14      1.35 o 
  -5   5   7        0.53        0.16      1.43 o 
  -4   5   7        0.31       -0.31      1.24 o 
  -3   5   7        6.42        4.96      1.43 o 
  -2   5   7        7.93        8.06      1.61 o 
  -1   5   7        2.08        0.87      1.36 o 
   0   5   7        7.46        5.44      2.31 o 
   1   5   7        2.77        2.82      1.40 o 
   2   5   7        4.49        4.22      1.40 o 
   3   5   7        2.59        2.72      1.36 o 
   4   5   7        0.89       -0.56      1.19 o 
   5   5   7        0.26        0.11      1.36 o 
   6   5   7        0.75        1.25      1.36 o 
   7   5   7        0.28        0.62      1.56 o 
   8   5   7        1.73        0.93      1.90 o 
   9   5   7        0.18        0.54      1.70 o 
  10   5   7        0.18       -2.08      5.30 o 
  -7   6   7        0.09       -2.72      2.72 o 
  -6   6   7        0.07        1.90      2.72 o 
  -5   6   7        0.46       -1.09      2.45 o 
  -2   6   7        1.04       -0.03      1.56 o 
  -1   6   7        0.12        0.86      1.43 o 
   0   6   7        3.24        0.88      1.40 o 
   1   6   7        0.07       -1.26      1.40 o 
   2   6   7        0.93        3.68      4.22 o 
   3   6   7        1.46        2.72      2.72 o 
   4   6   7        1.20       -2.18      2.72 o 
   5   6   7        0.17       -2.11      2.72 o 
   6   6   7        0.15        0.63      1.61 o 
   7   6   7        0.26       -1.70      1.70 o 
 -14   0   8       24.62       28.29      4.90 o 
 -12   0   8       81.02       90.32      7.35 o 
 -10   0   8       63.27       54.41      5.17 o 
  -8   0   8       34.10       25.30      3.54 o 
  -6   0   8      111.46      113.11      3.07 o 
  -4   0   8       51.78       55.37      3.26 o 
  -2   0   8     4490.84     5080.40    151.05 o 
   0   0   8      166.31      202.30      5.39 o 
   4   0   8      180.99      156.54      6.53 o 
   6   0   8      307.66      339.91     12.53 o 
   8   0   8      172.09      169.56      7.89 o 
  10   0   8      114.45      112.37      6.53 o 
  12   0   8        0.19        1.90      2.45 o 
  14   0   8       17.49       22.85      4.35 o 
 -15   1   8        1.59        4.08      2.72 o 
 -14   1   8       10.18        8.11      2.03 o 
 -13   1   8        4.65        4.55      1.71 o 
 -12   1   8        4.97        4.88      1.66 o 
 -11   1   8       57.83       67.50      3.39 o 
 -10   1   8       98.46       99.44      3.76 o 
  -9   1   8       97.35       97.90      2.82 o 
  -8   1   8      474.29      489.22      8.75 o 
  -7   1   8        0.05       -0.55      0.55 o 
  -6   1   8       25.99       23.20      1.22 o 
  -5   1   8      118.53      125.46      2.47 o 
  -4   1   8       32.88       35.63      2.04 o 
  -3   1   8      139.67      140.83      2.41 o 
  -2   1   8       42.42       46.42      1.09 o 
  -1   1   8      162.76      201.52      3.15 o 
   0   1   8     1946.95     2068.35     31.90 o 
   1   1   8     1267.52     1387.77     21.68 o 
   2   1   8       86.49       81.62      2.89 o 
   3   1   8      226.95      225.83      6.06 o 
   4   1   8      120.06      120.80      7.48 o 
   5   1   8       57.00       61.50      2.89 o 
   6   1   8       63.90       69.05      3.17 o 
   7   1   8       54.52       62.65      3.17 o 
   8   1   8        0.01       -0.54      1.15 o 
   9   1   8       50.46       46.96      5.58 o 
  10   1   8       17.24       16.21      2.45 o 
  11   1   8       21.83       23.35      4.62 o 
  12   1   8        1.21       -1.47      1.90 o 
  13   1   8       16.85       18.87      2.78 o 
  14   1   8        4.43        1.05      2.01 o 
  15   1   8        5.15        3.22      2.40 o 
 -14   2   8       16.01       19.41      3.06 o 
 -13   2   8        2.09        1.14      2.01 o 
 -12   2   8        6.08        4.35      2.12 o 
 -11   2   8        1.13        1.50      1.02 o 
 -10   2   8        0.10       -0.90      0.90 o 
  -9   2   8       97.75       92.83      3.22 o 
  -8   2   8      183.21      189.08      4.23 o 
  -7   2   8      621.95      650.09     11.02 o 
  -6   2   8      359.02      360.96      7.52 o 
  -5   2   8       33.87       29.47      1.46 o 
  -4   2   8       10.23        7.75      0.80 o 
  -3   2   8        9.32       10.26      0.66 o 
  -2   2   8       14.57       18.26      0.69 o 
  -1   2   8       46.69       35.42      1.26 o 
   0   2   8      471.45      500.07      6.86 o 
   1   2   8      579.24      598.16      9.85 o 
   2   2   8       63.92       69.47      2.67 o 
   3   2   8      476.72      487.99      9.65 o 
   4   2   8       10.14        9.07      1.39 o 
   5   2   8       23.03       24.06      1.82 o 
   6   2   8       15.29       13.62      1.54 o 
   7   2   8        7.34        3.23      3.26 o 
   8   2   8        0.00       -1.15      1.15 o 
   9   2   8        0.98       -1.24      1.24 o 
  10   2   8       23.35       20.58      2.31 o 
  11   2   8        1.04       -0.54      1.54 o 
  12   2   8       11.15        6.89      2.01 o 
  13   2   8        0.15       -0.29      1.82 o 
  14   2   8        2.73        0.37      2.09 o 
 -13   3   8        1.05        1.63      2.72 o 
 -12   3   8        4.48        2.45      2.72 o 
 -11   3   8        3.58        1.36      2.45 o 
 -10   3   8       32.98       32.79      2.67 o 
  -9   3   8        1.84        1.25      2.58 o 
  -8   3   8       13.70       14.37      1.89 o 
  -7   3   8      150.60      135.61      9.25 o 
  -6   3   8      164.66      166.91      7.62 o 
  -5   3   8      209.55      213.42     10.48 o 
  -4   3   8      168.13      174.48      4.40 o 
  -3   3   8      163.00      154.78      3.56 o 
  -2   3   8       14.64       16.07      1.07 o 
  -1   3   8       11.33       11.09      1.08 o 
   0   3   8       40.37       36.84      3.31 o 
   1   3   8        0.51        1.05      0.75 o 
   2   3   8       28.37       24.29      1.10 o 
   3   3   8      204.66      209.64      3.58 o 
   4   3   8       73.54       74.26      2.42 o 
   5   3   8       22.69       18.05      1.58 o 
   6   3   8        0.04       -1.28      1.28 o 
   7   3   8        6.16        7.87      1.66 o 
   8   3   8        2.04        1.67      1.14 o 
   9   3   8        0.95       -1.03      1.03 o 
  10   3   8        1.06        1.09      1.54 o 
  11   3   8        1.65        0.82      1.54 o 
  12   3   8        0.88       -0.95      1.73 o 
  13   3   8        0.62       -0.27      1.73 o 
 -12   4   8        0.04       -2.18      2.72 o 
 -11   4   8        2.54        1.36      2.72 o 
 -10   4   8        2.60        0.80      1.63 o 
  -9   4   8        0.35        0.41      1.54 o 
  -8   4   8        1.94        0.05      1.43 o 
  -7   4   8        5.59        2.56      2.45 o 
  -6   4   8       18.88       19.79      2.58 o 
  -5   4   8       56.67       65.28      6.12 o 
  -4   4   8       69.54       61.04      7.62 o 
  -3   4   8       37.15       33.69      2.55 o 
  -2   4   8        1.66        0.10      0.99 o 
  -1   4   8       37.51       45.64      5.85 o 
   0   4   8        5.87        4.78      1.31 o 
   1   4   8        5.19        7.18      1.50 o 
   2   4   8        5.42        5.32      1.36 o 
   3   4   8        0.12       -0.93      1.11 o 
   4   4   8        3.14        0.12      1.31 o 
   5   4   8       19.52       18.00      2.01 o 
   6   4   8       15.77       14.25      1.96 o 
   7   4   8        8.08        9.94      1.81 o 
   8   4   8        1.02        1.17      1.50 o 
   9   4   8        7.66       10.10      2.01 o 
  10   4   8        1.04       -1.50      1.50 o 
  11   4   8        0.17       -1.50      1.50 o 
  12   4   8        0.77        2.38      2.04 o 
 -10   5   8        0.88       -0.54      2.72 o 
  -9   5   8        0.51       -2.18      2.18 o 
  -8   5   8        5.43        2.82      3.13 o 
  -7   5   8        0.00        1.97      1.63 o 
  -6   5   8        6.41        6.12      1.73 o 
  -5   5   8        0.06        0.18      1.43 o 
  -4   5   8       20.44       22.35      2.28 o 
  -3   5   8        0.31       -1.36      1.36 o 
  -2   5   8        8.97        5.66      2.99 o 
  -1   5   8       26.06       27.77      2.47 o 
   0   5   8        2.37        1.53      1.40 o 
   1   5   8       16.86       20.10      2.16 o 
   2   5   8        3.20        4.78      1.50 o 
   3   5   8        0.22       -1.15      1.15 o 
   4   5   8        0.44       -0.93      1.31 o 
   5   5   8       10.37        9.54      1.81 o 
   6   5   8        0.09        0.68      1.50 o 
   7   5   8        4.87        4.58      1.76 o 
   8   5   8        0.02       -0.78      1.50 o 
   9   5   8        0.01        1.57      1.70 o 
  10   5   8        0.07        1.43      1.89 o 
  -6   6   8        0.02       -1.02      1.82 o 
  -3   6   8        3.01        1.09      2.18 o 
  -2   6   8        0.83       -1.40      1.40 o 
  -1   6   8        3.13        3.11      2.31 o 
   0   6   8        0.32        1.15      1.64 o 
   1   6   8        1.62        4.35      2.58 o 
   2   6   8        2.31        2.63      1.61 o 
   3   6   8        0.00        0.97      1.90 o 
   4   6   8        2.62        4.49      1.85 o 
   5   6   8        0.01       -0.41      1.61 o 
   6   6   8        0.20       -0.24      1.61 o 
 -15   0   9        0.07       -2.99      3.26 o 
 -13   0   9      140.15      163.26      9.80 o 
 -11   0   9       13.73       14.14      3.54 o 
  -9   0   9       41.51       40.74      4.08 o 
  -7   0   9        2.44        2.03      0.70 o 
  -5   0   9      123.55      129.27      4.61 o 
  -3   0   9       11.69       15.50      2.18 o 
  -1   0   9     1154.03     1181.14     36.68 o 
   1   0   9      988.46     1076.13     33.64 o 
   3   0   9      125.25      124.65      5.72 o 
   5   0   9        4.32        4.90      1.90 o 
   7   0   9       11.26       12.78      2.45 o 
   9   0   9       90.71       94.41      5.99 o 
  11   0   9        1.13        0.82      2.45 o 
  13   0   9        5.69        8.70      3.26 o 
  15   0   9        0.43       -0.27      3.26 o 
 -15   1   9        0.25       -1.82      3.94 o 
 -14   1   9        2.67        3.78      1.92 o 
 -13   1   9       13.81       19.04      2.30 o 
 -12   1   9       14.53       14.63      2.08 o 
 -11   1   9      165.16      188.05      5.64 o 
 -10   1   9      115.44      124.72      3.39 o 
  -9   1   9        0.66        0.36      0.91 o 
  -8   1   9       78.61       77.56      2.91 o 
  -7   1   9       45.34       46.82      1.77 o 
  -6   1   9       62.05       64.14      1.95 o 
  -5   1   9      184.32      181.93      3.49 o 
  -4   1   9      425.48      445.33      7.76 o 
  -3   1   9       50.58       47.54      1.56 o 
  -2   1   9        9.37        6.12      0.63 o 
  -1   1   9       24.97       26.44      1.06 o 
   0   1   9       46.79       47.67      1.71 o 
   1   1   9       77.54       80.11      2.35 o 
   2   1   9        2.52        3.60      1.09 o 
   3   1   9        1.20       -1.09      1.09 o 
   4   1   9      106.43      108.58      5.44 o 
   5   1   9        7.43        8.51      1.35 o 
   6   1   9      134.81      127.92      5.71 o 
   7   1   9       38.49       38.04      2.59 o 
   8   1   9        0.41       -0.68      1.15 o 
   9   1   9       12.52       11.57      1.92 o 
  10   1   9       11.04        7.89      1.92 o 
  11   1   9        3.40        2.40      1.63 o 
  12   1   9        6.07        2.98      1.82 o 
  13   1   9        1.87       -2.31      2.31 o 
  14   1   9        2.95        0.54      2.12 o 
 -14   2   9        0.17        1.34      2.28 o 
 -13   2   9        0.00        0.31      2.01 o 
 -12   2   9        0.36        0.29      1.82 o 
 -11   2   9        1.32        4.76      2.31 o 
 -10   2   9       23.04       22.60      1.54 o 
  -9   2   9       42.05       41.26      2.02 o 
  -8   2   9       64.18       63.14      2.28 o 
  -7   2   9       35.07       37.58      2.47 o 
  -6   2   9      215.24      212.51      4.96 o 
  -5   2   9      372.32      376.40      7.79 o 
  -4   2   9      300.58      293.28      6.32 o 
  -3   2   9       28.12       27.14      1.10 o 
  -2   2   9        1.64        1.11      0.50 o 
  -1   2   9        8.09        9.27      0.69 o 
   0   2   9      158.97      157.74      2.94 o 
   1   2   9        1.05        0.20      0.60 o 
   2   2   9       99.48       94.75      2.82 o 
   3   2   9      100.19      110.64      3.13 o 
   4   2   9      460.08      470.27     10.87 o 
   5   2   9        1.17        0.27      0.96 o 
   6   2   9        2.07        1.36      1.50 o 
   7   2   9       30.34       23.98      2.45 o 
   8   2   9        9.40        8.30      1.73 o 
   9   2   9        0.66       -1.24      1.24 o 
  10   2   9        5.36        6.66      1.82 o 
  11   2   9        4.19        2.34      1.90 o 
  12   2   9        5.27        4.49      1.92 o 
  13   2   9        6.97        5.98      2.99 o 
  14   2   9        0.02       -0.27      2.45 o 
 -13   3   9        1.42        2.99      2.99 o 
 -12   3   9        4.36        4.62      2.99 o 
 -11   3   9        7.91        5.17      2.72 o 
 -10   3   9        6.32        5.71      2.72 o 
  -9   3   9        1.82        2.92      1.43 o 
  -8   3   9        9.17        6.83      1.50 o 
  -7   3   9        2.52        3.41      2.18 o 
  -6   3   9       20.69       23.40      3.67 o 
  -5   3   9       59.71       62.78      2.20 o 
  -4   3   9      392.68      392.74      9.22 o 
  -3   3   9      166.21      152.99      3.57 o 
  -2   3   9      203.66      198.87      4.83 o 
  -1   3   9      159.55      164.21      4.18 o 
   0   3   9       22.42       16.79      1.88 o 
   1   3   9       26.82       26.49      1.46 o 
   2   3   9       44.03       44.22      1.47 o 
   3   3   9       49.15       45.99      1.91 o 
   4   3   9       29.79       28.57      2.37 o 
   5   3   9        4.42        3.66      0.96 o 
   6   3   9      130.29      131.78      3.85 o 
   7   3   9       97.45      100.91      3.39 o 
   8   3   9        1.92        2.94      1.24 o 
   9   3   9        0.01       -1.24      1.24 o 
  10   3   9        0.82       -0.53      1.43 o 
  11   3   9        4.27        5.71      1.92 o 
  12   3   9        1.12        0.82      1.73 o 
  13   3   9        1.57       -0.54      1.73 o 
 -12   4   9        2.30       -1.09      2.72 o 
 -11   4   9        2.76        4.08      2.99 o 
 -10   4   9        3.00        2.45      2.72 o 
  -9   4   9        1.76        7.62      2.99 o 
  -8   4   9       53.86       59.20      3.64 o 
  -7   4   9       33.74       38.45      5.85 o 
  -6   4   9       24.53       21.64      2.21 o 
  -5   4   9       22.34       20.69      2.12 o 
  -4   4   9       27.93       23.12      3.26 o 
  -3   4   9      106.82      108.92      3.65 o 
  -2   4   9      201.81      215.75      6.90 o 
  -1   4   9      120.24      114.27      4.57 o 
   0   4   9      169.61      172.81      5.81 o 
   1   4   9       12.48       13.52      1.76 o 
   2   4   9        3.20        5.47      1.43 o 
   3   4   9       16.20       13.11      1.89 o 
   4   4   9        5.78        4.27      1.50 o 
   5   4   9        0.02       -0.22      1.36 o 
   6   4   9       14.17       17.87      3.67 o 
   7   4   9        0.53       -0.27      1.50 o 
   8   4   9       32.47       33.50      3.01 o 
   9   4   9        2.29        2.24      1.70 o 
  10   4   9        6.92        7.10      2.01 o 
  11   4   9        0.68        0.08      1.63 o 
  -9   5   9        1.42        5.17      3.26 o 
  -8   5   9        1.76       -0.54      2.45 o 
  -7   5   9        3.36        2.66      1.82 o 
  -6   5   9       12.20       17.90      2.31 o 
  -5   5   9       30.64       34.27      3.81 o 
  -4   5   9        0.53        0.54      1.90 o 
  -3   5   9        3.14        1.70      1.30 o 
  -2   5   9        1.21       -1.05      1.31 o 
  -1   5   9       41.95       40.77      3.01 o 
   0   5   9       47.11       35.63      2.87 o 
   1   5   9       56.15       57.08      7.07 o 
   2   5   9       43.63       49.52      4.35 o 
   3   5   9        2.76        3.67      1.61 o 
   4   5   9        3.94        5.68      1.70 o 
   5   5   9        4.38        5.28      1.81 o 
   6   5   9        0.02        0.32      1.56 o 
   7   5   9        2.23        5.28      1.81 o 
   8   5   9        1.87        0.50      2.04 o 
   9   5   9        7.93        8.54      2.28 o 
  -5   6   9        0.04        3.26      2.45 o 
  -4   6   9        0.13       -1.09      2.31 o 
  -3   6   9        0.03        4.90      2.45 o 
  -2   6   9        3.61        2.75      2.99 o 
  -1   6   9        4.51        4.79      1.90 o 
   0   6   9        1.57       -0.29      1.56 o 
   1   6   9        3.03        8.52      2.18 o 
   2   6   9       12.56       11.48      2.99 o 
   3   6   9        5.76        3.26      2.04 o 
   4   6   9        0.65        1.47      1.64 o 
   5   6   9        0.26        0.38      1.81 o 
 -14   0  10        2.36        8.43      2.69 o 
 -12   0  10       64.22       70.37      4.60 o 
 -10   0  10      274.33      283.46      8.85 o 
  -8   0  10      139.24      151.33      3.99 o 
  -6   0  10        0.07       -0.59      1.24 o 
  -4   0  10       34.50       34.59      4.62 o 
  -2   0  10      104.15      100.65      3.07 o 
   0   0  10       34.58       38.36      3.26 o 
   2   0  10      477.80      484.45     16.36 o 
   4   0  10      107.91      113.47      5.71 o 
   6   0  10       29.84       29.92      3.26 o 
   8   0  10        6.59        7.34      2.18 o 
  10   0  10       18.16       14.69      2.99 o 
  12   0  10        3.72        0.82      2.72 o 
  14   0  10        0.01       -2.45      2.45 o 
 -14   1  10        0.10        0.67      5.71 o 
 -13   1  10        0.26        1.16      1.91 o 
 -12   1  10        1.22        2.38      1.60 o 
 -11   1  10        2.35       -0.86      1.46 o 
 -10   1  10        0.00       -1.35      1.35 o 
  -9   1  10        0.55        0.56      0.83 o 
  -8   1  10       85.52       88.56      2.27 o 
  -7   1  10      144.57      145.37      3.40 o 
  -6   1  10       15.54       15.99      1.35 o 
  -5   1  10      364.76      355.84      6.56 o 
  -4   1  10        7.90        2.76      1.08 o 
  -3   1  10       10.20       12.02      0.93 o 
  -2   1  10        7.93        9.06      0.90 o 
  -1   1  10      177.47      172.70      4.08 o 
   0   1  10      108.15      103.35      2.82 o 
   1   1  10       16.30       16.06      1.18 o 
   2   1  10      553.41      555.81     13.23 o 
   3   1  10       37.75       36.95      2.40 o 
   4   1  10       17.37       13.91      3.94 o 
   5   1  10       26.49       28.16      2.12 o 
   6   1  10        0.52        0.74      1.04 o 
   7   1  10        0.63        0.59      1.24 o 
   8   1  10       22.06       22.36      2.45 o 
   9   1  10       12.69       11.38      1.82 o 
  10   1  10        2.31       -0.96      1.43 o 
  11   1  10        0.16       -1.43      1.43 o 
  12   1  10        6.41        8.46      2.12 o 
  13   1  10        5.74        4.19      2.21 o 
  14   1  10        0.10        1.01      2.01 o 
 -14   2  10        0.28       -2.99      2.99 o 
 -13   2  10        1.20        2.25      2.58 o 
 -12   2  10        0.01       -1.82      1.82 o 
 -11   2  10        1.49        4.47      2.01 o 
 -10   2  10        2.88        1.16      1.28 o 
  -9   2  10        0.41       -0.92      1.12 o 
  -8   2  10       42.70       42.83      1.89 o 
  -7   2  10      219.11      222.03      8.90 o 
  -6   2  10        8.61        4.06      1.77 o 
  -5   2  10       35.30       33.18      2.12 o 
  -4   2  10       49.51       41.44      2.91 o 
  -3   2  10      175.34      170.68      3.21 o 
  -2   2  10       38.65       36.80      1.81 o 
  -1   2  10       33.81       29.60      1.35 o 
   0   2  10       17.61       17.80      1.24 o 
   1   2  10        0.12       -0.62      0.69 o 
   2   2  10       31.62       31.82      1.67 o 
   3   2  10       31.03       23.93      1.51 o 
   4   2  10       20.49       26.12      1.62 o 
   5   2  10        0.04       -0.35      1.04 o 
   6   2  10        4.25        3.81      1.35 o 
   7   2  10       72.89       70.30      5.44 o 
   8   2  10        0.03       -1.24      1.24 o 
   9   2  10        3.88       -1.35      1.35 o 
  10   2  10        0.21       -0.91      3.40 o 
  11   2  10        1.24       -0.95      1.54 o 
  12   2  10        0.81       -1.54      1.54 o 
  13   2  10        0.68       -1.82      1.82 o 
 -13   3  10        5.53        2.72      3.26 o 
 -12   3  10        0.89        0.27      2.72 o 
 -11   3  10        0.48        0.27      2.72 o 
 -10   3  10        1.94       -2.18      2.18 o 
  -9   3  10        0.04       -1.63      2.18 o 
  -8   3  10        6.00        4.18      1.40 o 
  -7   3  10        2.17        2.72      1.36 o 
  -6   3  10       21.62       17.15      2.45 o 
  -5   3  10      326.80      334.92     13.34 o 
  -4   3  10      271.71      289.77      5.54 o 
  -3   3  10        4.20        3.24      0.57 o 
  -2   3  10      218.42      219.53      4.96 o 
  -1   3  10       62.79       59.40      2.55 o 
   0   3  10        1.65        2.13      0.60 o 
   1   3  10        3.54        2.92      0.82 o 
   2   3  10       27.63       29.35      1.67 o 
   3   3  10        6.18        6.44      1.20 o 
   4   3  10        0.19       -0.34      0.82 o 
   5   3  10        5.83        5.39      1.14 o 
   6   3  10        3.93        5.13      1.15 o 
   7   3  10        0.40       -0.17      1.02 o 
   8   3  10        0.19        0.41      1.54 o 
   9   3  10       10.42        6.59      1.82 o 
  10   3  10       23.94       25.44      2.67 o 
  11   3  10        2.03        1.50      1.82 o 
  12   3  10        0.03       -1.54      1.54 o 
 -11   4  10        1.80        5.17      2.99 o 
 -10   4  10        0.07       -1.63      2.45 o 
  -9   4  10        5.59        7.62      2.99 o 
  -8   4  10        0.59        4.08      2.72 o 
  -7   4  10        1.13       -1.31      3.26 o 
  -6   4  10        0.62       -0.58      1.43 o 
  -5   4  10       44.94       58.21      4.90 o 
  -4   4  10        0.05       -0.34      1.43 o 
  -3   4  10      124.01      127.24      4.02 o 
  -2   4  10      142.96      139.69      5.27 o 
  -1   4  10       23.45       23.84      2.35 o 
   0   4  10       72.50       67.39      3.67 o 
   1   4  10      100.83      105.36      4.37 o 
   2   4  10       82.09       85.91      3.99 o 
   3   4  10       20.56       15.64      1.96 o 
   4   4  10        0.68        2.28      1.63 o 
   5   4  10        0.53       -0.54      1.90 o 
   6   4  10        7.78        6.94      1.82 o 
   7   4  10        1.20       -0.75      1.90 o 
   8   4  10        0.14       -0.76      1.43 o 
   9   4  10        2.53        4.90      1.82 o 
  10   4  10        4.69        4.52      1.89 o 
  11   4  10        3.72        2.31      1.89 o 
  -9   5  10        1.90        3.26      3.26 o 
  -8   5  10        5.54        1.63      2.99 o 
  -7   5  10       13.20       22.03      3.81 o 
  -6   5  10        0.28        0.27      2.18 o 
  -5   5  10        0.00        0.27      2.18 o 
  -4   5  10       25.73       28.44      2.69 o 
  -3   5  10        1.08       -0.29      1.50 o 
  -2   5  10        0.35       -1.43      2.99 o 
  -1   5  10        1.26        0.66      1.56 o 
   0   5  10        2.87        4.95      1.76 o 
   1   5  10        0.40       -0.13      1.56 o 
   2   5  10       27.52       28.52      2.61 o 
   3   5  10       56.50       55.36      3.59 o 
   4   5  10       25.03       23.30      2.47 o 
   5   5  10       19.47       22.04      2.47 o 
   6   5  10        0.05        1.93      1.70 o 
   7   5  10        2.99        4.52      1.81 o 
   8   5  10        0.91        0.23      2.86 o 
   9   5  10        0.16        1.09      4.08 o 
  -4   6  10        2.37        2.45      2.45 o 
  -3   6  10        2.96        3.81      2.45 o 
  -2   6  10        4.47        3.92      1.96 o 
  -1   6  10        0.75        1.21      1.70 o 
   0   6  10        1.26        0.76      1.81 o 
   1   6  10        0.14       -0.01      1.76 o 
   2   6  10        6.44        6.44      2.01 o 
   3   6  10        0.49        2.21      3.13 o 
   4   6  10       21.27       29.97      2.96 o 
 -13   0  11        0.11        0.94      2.09 o 
 -11   0  11        0.05       -0.14      1.82 o 
  -9   0  11      243.49      265.10      8.44 o 
  -7   0  11      148.14      149.15      5.48 o 
  -5   0  11       42.99       45.97      2.87 o 
  -3   0  11        1.72        2.18      1.63 o 
  -1   0  11      151.68      149.65      4.49 o 
   1   0  11      222.32      210.73      8.44 o 
   3   0  11      157.23      147.25      6.80 o 
   5   0  11       16.41       15.23      2.45 o 
   7   0  11        3.24        4.35      1.90 o 
   9   0  11        4.72        6.53      2.45 o 
  11   0  11        1.64        1.63      2.45 o 
  13   0  11        3.15        2.72      2.99 o 
 -14   1  11        1.31        3.19      1.96 o 
 -13   1  11        1.36        2.00      1.49 o 
 -12   1  11       17.99       20.38      2.20 o 
 -11   1  11        5.61        4.41      1.36 o 
 -10   1  11        1.37        1.43      1.17 o 
  -9   1  11       73.30       72.05      2.87 o 
  -8   1  11       17.68       17.24      2.47 o 
  -7   1  11        9.92        9.16      1.45 o 
  -6   1  11       20.91       19.23      1.27 o 
  -5   1  11      155.94      155.19      5.15 o 
  -4   1  11       83.16       79.50      2.98 o 
  -3   1  11       56.27       56.05      1.98 o 
  -2   1  11      110.95       99.67      2.84 o 
  -1   1  11        0.31        0.27      0.64 o 
   0   1  11        5.50        8.19      1.04 o 
   1   1  11      239.00      229.61      5.23 o 
   2   1  11       35.83       24.08      1.92 o 
   3   1  11       13.58       14.44      1.90 o 
   4   1  11       15.12        9.97      1.54 o 
   5   1  11       59.75       63.78      3.08 o 
   6   1  11        0.09       -0.54      1.15 o 
   7   1  11       13.49       15.36      3.54 o 
   8   1  11        1.42       -1.59      2.58 o 
   9   1  11        0.24       -1.22      1.35 o 
  10   1  11        0.13       -0.82      1.54 o 
  11   1  11        0.16       -1.43      1.43 o 
  12   1  11        0.28       -0.83      2.86 o 
  13   1  11        0.47       -1.70      1.70 o 
  14   1  11        0.00       -1.13      2.18 o 
 -13   2  11        4.80        2.24      2.45 o 
 -12   2  11        0.93        0.51      2.01 o 
 -11   2  11        3.13        3.94      2.86 o 
 -10   2  11        1.85        0.66      1.82 o 
  -9   2  11        3.76        2.75      1.48 o 
  -8   2  11       14.83       13.42      1.96 o 
  -7   2  11        0.77       -1.04      1.04 o 
  -6   2  11      138.70      146.33      4.28 o 
  -5   2  11       17.43       15.92      1.64 o 
  -4   2  11      164.61      159.28      4.32 o 
  -3   2  11        5.89        5.49      0.69 o 
  -2   2  11      222.38      212.34      4.24 o 
  -1   2  11        6.80        7.00      0.82 o 
   0   2  11        5.46        5.33      1.50 o 
   1   2  11       39.15       38.77      1.93 o 
   2   2  11        1.36        0.41      0.88 o 
   3   2  11      103.77      120.36      3.45 o 
   4   2  11       96.73       86.27      2.93 o 
   5   2  11       92.52       94.58      3.13 o 
   6   2  11        0.96        0.33      1.24 o 
   7   2  11        0.98        0.02      1.50 o 
   8   2  11       17.17       15.45      2.04 o 
   9   2  11        1.51        0.11      1.43 o 
  10   2  11       12.42       13.20      2.21 o 
  11   2  11        0.43       -0.68      1.54 o 
  12   2  11        2.30        1.46      1.82 o 
  13   2  11        0.00       -0.82      2.45 o 
 -12   3  11        0.50        0.82      2.99 o 
 -11   3  11        6.41        6.26      3.26 o 
 -10   3  11        3.57        5.71      3.26 o 
  -9   3  11        1.74       -1.90      2.18 o 
  -8   3  11        0.65       -2.18      2.18 o 
  -7   3  11       24.17       21.22      3.54 o 
  -6   3  11        8.77        9.41      2.18 o 
  -5   3  11       10.12       11.50      2.01 o 
  -4   3  11        6.91        6.52      1.47 o 
  -3   3  11        0.19       -0.75      0.75 o 
  -2   3  11      207.36      211.95      4.96 o 
  -1   3  11      274.59      275.59      6.12 o 
   0   3  11       39.52       43.17      2.20 o 
   1   3  11      317.29      306.79      6.64 o 
   2   3  11       49.83       51.68      2.24 o 
   3   3  11        0.90       -0.79      0.79 o 
   4   3  11        0.17       -0.75      0.75 o 
   5   3  11        7.54        5.70      1.48 o 
   6   3  11        5.25        4.55      1.24 o 
   7   3  11        0.48        1.11      1.43 o 
   8   3  11        6.82        7.30      1.82 o 
   9   3  11        1.11        0.68      1.54 o 
  10   3  11        0.58        1.24      3.54 o 
  11   3  11        1.28       -1.15      2.99 o 
  12   3  11        1.34        1.50      1.82 o 
 -11   4  11        1.63        0.00      2.99 o 
 -10   4  11        2.98        0.82      2.99 o 
  -9   4  11       38.29       41.62      5.17 o 
  -8   4  11        0.06       -0.27      2.72 o 
  -7   4  11        2.61        5.17      2.72 o 
  -6   4  11        2.59        3.35      1.82 o 
  -5   4  11        0.35       -2.04      2.04 o 
  -4   4  11       12.35       13.05      2.04 o 
  -3   4  11        8.57        7.62      1.73 o 
  -2   4  11        0.70       -0.27      1.35 o 
  -1   4  11      115.89      116.46      4.69 o 
   0   4  11        2.18        3.02      1.63 o 
   1   4  11       46.37       46.03      3.13 o 
   2   4  11        2.66        5.05      1.70 o 
   3   4  11       13.14       16.65      2.31 o 
   4   4  11       14.55       10.65      1.89 o 
   5   4  11       11.41       11.46      1.96 o 
   6   4  11        0.36        2.54      1.77 o 
   7   4  11        4.21        3.47      1.63 o 
   8   4  11        1.79        2.24      1.63 o 
   9   4  11        4.52        4.90      1.92 o 
  10   4  11        3.48        5.91      2.09 o 
  -8   5  11       15.36       25.02      4.35 o 
  -7   5  11       30.40       26.11      4.35 o 
  -6   5  11        0.26        1.36      1.73 o 
  -5   5  11        2.74        1.77      1.77 o 
  -4   5  11        1.59        2.45      1.54 o 
  -3   5  11        1.05        2.30      1.70 o 
  -2   5  11        1.04        0.27      2.18 o 
  -1   5  11        6.64        6.15      2.58 o 
   0   5  11       21.77       21.07      2.48 o 
   1   5  11       20.85       26.06      2.61 o 
   2   5  11        0.37        1.18      1.77 o 
   3   5  11        0.01        2.59      1.56 o 
   4   5  11        0.14        0.94      1.56 o 
   5   5  11       10.01       10.10      2.16 o 
   6   5  11        6.66        7.51      2.16 o 
   7   5  11        0.12        3.54      1.96 o 
   8   5  11        8.72       17.07      2.86 o 
  -3   6  11        1.06        2.45      2.45 o 
  -2   6  11        4.33        3.77      2.18 o 
  -1   6  11        3.41        0.97      2.86 o 
   0   6  11        0.22        0.11      1.81 o 
   1   6  11        0.03        1.63      2.04 o 
   2   6  11        1.89        1.17      1.96 o 
   3   6  11        9.48       13.88      2.86 o 
 -14   0  12        0.01        0.68      2.86 o 
 -12   0  12        0.49        0.10      1.90 o 
 -10   0  12       84.85       92.31      4.80 o 
  -8   0  12        3.73        0.76      1.77 o 
  -6   0  12       25.20       23.93      3.94 o 
  -4   0  12       10.69        5.17      2.18 o 
  -2   0  12      199.31      196.26      5.30 o 
   0   0  12       55.77       48.70      4.08 o 
   2   0  12       22.34       24.48      2.99 o 
   4   0  12       22.04       17.95      2.72 o 
   6   0  12        0.20       -0.82      1.63 o 
   8   0  12        0.11        0.27      1.90 o 
  10   0  12       36.03       38.90      4.62 o 
  12   0  12        0.04       -2.45      2.45 o 
 -13   1  12        1.51        0.46      2.16 o 
 -12   1  12        0.04        0.87      1.44 o 
 -11   1  12        6.25        5.34      1.95 o 
 -10   1  12        1.63        2.07      1.26 o 
  -9   1  12        3.19        3.29      1.20 o 
  -8   1  12       70.87       70.50      3.02 o 
  -7   1  12       21.70       18.64      1.87 o 
  -6   1  12      113.03      109.58      3.70 o 
  -5   1  12       57.83       60.20      2.82 o 
  -4   1  12       31.73       26.90      2.28 o 
  -3   1  12        7.22        8.80      1.02 o 
  -2   1  12      227.64      222.91      5.12 o 
  -1   1  12      131.43      121.91      3.39 o 
   0   1  12       33.42       28.34      1.87 o 
   1   1  12      143.43      144.70      3.76 o 
   2   1  12       84.89       86.46      3.56 o 
   3   1  12       13.74       18.32      4.49 o 
   4   1  12      127.79      130.60      4.71 o 
   5   1  12       23.36       20.36      2.01 o 
   6   1  12       14.56       16.44      2.01 o 
   7   1  12       65.18       58.31      3.36 o 
   8   1  12       43.03       44.99      3.17 o 
   9   1  12        1.03       -0.09      1.43 o 
  10   1  12        0.43        0.95      1.73 o 
  11   1  12        0.01       -1.54      1.54 o 
  12   1  12        0.21        0.83      1.89 o 
  13   1  12        0.77        0.68      2.12 o 
 -13   2  12        0.08        0.00      2.12 o 
 -12   2  12        1.00        1.20      1.67 o 
 -11   2  12        0.00        0.73      1.51 o 
 -10   2  12        3.62        3.32      2.01 o 
  -9   2  12        1.24       -0.17      1.15 o 
  -8   2  12        0.20       -1.12      1.12 o 
  -7   2  12       59.54       61.19      2.95 o 
  -6   2  12       73.67       72.19      3.12 o 
  -5   2  12        0.22       -1.11      1.11 o 
  -4   2  12       54.94       50.76      2.54 o 
  -3   2  12      641.66      647.53     11.03 o 
  -2   2  12        1.63        1.37      0.82 o 
  -1   2  12      128.04      130.06      3.08 o 
   0   2  12       18.87       12.34      1.24 o 
   1   2  12      134.01      135.34      3.76 o 
   2   2  12      108.57       97.16      3.09 o 
   3   2  12       70.36       71.17      2.77 o 
   4   2  12       82.10       77.29      2.83 o 
   5   2  12       52.75       50.03      3.73 o 
   6   2  12        0.35        1.23      1.63 o 
   7   2  12       60.63       51.44      3.27 o 
   8   2  12        4.56        2.45      1.54 o 
   9   2  12        1.31       -0.80      1.77 o 
  10   2  12        0.49       -1.09      1.54 o 
  11   2  12        0.85       -0.14      1.73 o 
  12   2  12        0.02       -1.73      1.73 o 
  13   2  12        0.13       -1.90      2.72 o 
 -12   3  12        0.12        1.90      3.26 o 
 -11   3  12        4.16       -1.36      2.72 o 
 -10   3  12       35.36       31.01      4.62 o 
  -9   3  12       30.00       30.99      3.17 o 
  -8   3  12        8.39       10.17      2.31 o 
  -7   3  12       15.26       12.91      2.40 o 
  -6   3  12       20.53       22.32      4.35 o 
  -5   3  12       26.74       26.08      2.59 o 
  -4   3  12        0.77       -1.14      1.17 o 
  -3   3  12        7.13        4.22      1.54 o 
  -2   3  12       39.64       33.79      1.88 o 
  -1   3  12       64.19       69.96      2.60 o 
   0   3  12        8.78        6.05      1.14 o 
   1   3  12        1.95        2.47      0.99 o 
   2   3  12       13.48       14.15      1.38 o 
   3   3  12       10.65        8.10      1.24 o 
   4   3  12      106.16      101.83      3.31 o 
   5   3  12       18.36       16.98      1.55 o 
   6   3  12        7.51        4.08      1.54 o 
   7   3  12        1.53       -0.47      1.43 o 
   8   3  12        8.58        7.10      3.13 o 
   9   3  12        2.04        0.59      1.63 o 
  10   3  12        6.16        1.07      2.86 o 
  11   3  12        1.76       -0.54      1.73 o 
  12   3  12        0.85        2.30      1.82 o 
 -10   4  12       30.68       34.55      5.17 o 
  -9   4  12        2.05        4.08      3.26 o 
  -8   4  12        0.05       -0.73      1.82 o 
  -7   4  12       12.27       12.44      2.45 o 
  -6   4  12       17.02       17.72      4.76 o 
  -5   4  12       13.15       14.81      2.31 o 
  -4   4  12       67.67       66.61      3.75 o 
  -3   4  12        9.42        9.66      1.92 o 
  -2   4  12        0.26        0.14      1.35 o 
  -1   4  12       13.81       12.24      1.92 o 
   0   4  12       35.31       33.02      2.78 o 
   1   4  12        3.47        3.50      1.50 o 
   2   4  12       84.67       84.80      4.11 o 
   3   4  12       19.19       20.29      2.40 o 
   4   4  12        1.44        4.00      1.56 o 
   5   4  12       11.57       13.18      2.09 o 
   6   4  12        0.22        0.27      1.63 o 
   7   4  12        5.00        3.41      1.82 o 
   8   4  12        1.60        1.80      1.76 o 
   9   4  12        3.16        7.79      2.16 o 
  10   4  12        0.27       -0.07      3.94 o 
  -7   5  12        4.99        2.94      2.09 o 
  -6   5  12        6.16        2.99      1.92 o 
  -5   5  12        1.95        2.21      3.40 o 
  -4   5  12       26.84       31.83      4.08 o 
  -3   5  12        6.44        7.64      2.01 o 
  -2   5  12        0.00       -1.43      1.43 o 
  -1   5  12        1.71        1.99      2.04 o 
   0   5  12        8.25        9.63      2.09 o 
   1   5  12        2.52        3.65      1.76 o 
   2   5  12        2.41        0.42      1.70 o 
   3   5  12        0.79        1.66      1.63 o 
   4   5  12        3.34        1.98      1.76 o 
   5   5  12       12.49       18.73      2.55 o 
   6   5  12        5.11       15.32      3.67 o 
   7   5  12        0.38        0.54      2.04 o 
   0   6  12        0.35       -1.90      2.18 o 
 -13   0  13        3.53        0.75      2.28 o 
 -11   0  13        2.37        0.77      1.82 o 
  -9   0  13       44.24       33.13      4.22 o 
  -7   0  13       64.89       62.28      5.17 o 
  -5   0  13       13.84       10.61      2.45 o 
  -3   0  13        0.57       -1.63      1.63 o 
  -1   0  13      423.33      409.91     10.29 o 
   1   0  13       40.70       42.44      3.81 o 
   3   0  13      695.65      713.94     24.00 o 
   5   0  13        3.25        5.44      2.18 o 
   7   0  13       52.68       48.15      4.62 o 
   9   0  13       33.65       31.01      4.08 o 
  11   0  13       26.50       41.89      4.90 o 
  13   0  13       10.32        3.54      3.26 o 
 -13   1  13       10.12       15.32      2.50 o 
 -12   1  13       12.17       14.74      1.95 o 
 -11   1  13        0.82        0.59      1.34 o 
 -10   1  13       10.37       12.32      1.64 o 
  -9   1  13        2.03       -0.33      1.13 o 
  -8   1  13        8.25        6.36      1.58 o 
  -7   1  13       43.71       40.02      2.61 o 
  -6   1  13        6.16        4.01      3.12 o 
  -5   1  13       48.83       43.84      4.11 o 
  -4   1  13       31.20       31.49      2.59 o 
  -3   1  13      169.85      166.85      5.52 o 
  -2   1  13      245.65      244.72      7.63 o 
  -1   1  13       53.43       46.00      4.10 o 
   0   1  13       63.39       62.90      3.03 o 
   1   1  13      100.34       98.25      3.07 o 
   2   1  13        3.77        5.33      2.31 o 
   3   1  13       27.34       25.24      2.86 o 
   4   1  13      180.97      190.61      6.06 o 
   5   1  13      361.45      392.78     17.16 o 
   6   1  13        2.60       -0.15      1.43 o 
   7   1  13        0.39       -0.02      1.43 o 
   8   1  13        1.04        0.14      1.54 o 
   9   1  13        0.42        1.76      1.63 o 
  10   1  13       32.00       30.82      3.40 o 
  11   1  13       12.89       12.46      2.40 o 
  12   1  13        0.75       -1.09      1.92 o 
  13   1  13        1.59       -1.92      1.92 o 
 -12   2  13        0.66       -1.92      1.92 o 
 -11   2  13        1.52        1.68      3.94 o 
 -10   2  13        8.80        9.47      2.86 o 
  -9   2  13        0.79        1.37      1.82 o 
  -8   2  13        0.01       -0.57      1.15 o 
  -7   2  13       86.31       85.87      3.48 o 
  -6   2  13       86.62       98.62      3.94 o 
  -5   2  13        9.63        6.23      1.48 o 
  -4   2  13      654.17      648.37     15.80 o 
  -3   2  13      155.97      159.76      4.32 o 
  -2   2  13        0.01        1.04      1.02 o 
  -1   2  13       34.80       32.28      2.59 o 
   0   2  13      204.34      208.65      5.18 o 
   1   2  13        1.05       -0.01      0.92 o 
   2   2  13      222.30      227.85      8.41 o 
   3   2  13       50.84       47.23      4.26 o 
   4   2  13        5.17        2.90      1.14 o 
   5   2  13        6.87        6.07      1.26 o 
   6   2  13       42.82       42.04      2.98 o 
   7   2  13       40.63       39.23      3.26 o 
   8   2  13        4.63        3.81      1.73 o 
   9   2  13       16.04       17.13      2.40 o 
  10   2  13        2.54        0.54      1.73 o 
  11   2  13        1.82        1.05      1.89 o 
  12   2  13        0.01        1.63      2.72 o 
 -11   3  13        0.27       -1.18      2.01 o 
 -10   3  13        2.35        1.90      2.12 o 
  -9   3  13        3.62        3.16      2.18 o 
  -8   3  13       32.27       29.65      3.08 o 
  -7   3  13       96.93      102.32      5.10 o 
  -6   3  13      123.02      124.27      5.39 o 
  -5   3  13       79.28       95.68      4.62 o 
  -4   3  13       21.40       21.49      3.54 o 
  -3   3  13       44.69       41.66      3.13 o 
  -2   3  13      112.35      111.96      4.62 o 
  -1   3  13      202.80      196.33      6.45 o 
   0   3  13      135.00      151.26      6.67 o 
   1   3  13       10.86       10.28      1.33 o 
   2   3  13       28.17       22.01      1.68 o 
   3   3  13       45.99       41.31      2.98 o 
   4   3  13       25.76       24.58      2.40 o 
   5   3  13        0.20       -0.68      1.35 o 
   6   3  13       22.01       24.48      2.50 o 
   7   3  13        0.56       -0.82      1.35 o 
   8   3  13        1.89        1.47      1.63 o 
   9   3  13        0.01        0.95      1.73 o 
  10   3  13        0.15        0.54      2.45 o 
  11   3  13        0.08       -1.22      1.73 o 
  -9   4  13       18.44       20.34      3.08 o 
  -8   4  13       27.04       31.83      3.27 o 
  -7   4  13       16.78       15.94      2.50 o 
  -6   4  13        0.71        1.82      1.82 o 
  -5   4  13        1.40        2.84      2.58 o 
  -4   4  13        4.07        4.90      2.45 o 
  -3   4  13        0.15        0.63      1.43 o 
  -2   4  13        2.29        1.56      1.43 o 
  -1   4  13       24.36       28.38      3.67 o 
   0   4  13        6.64        4.90      1.73 o 
   1   4  13        7.64        4.62      1.73 o 
   2   4  13       22.38       20.78      2.40 o 
   3   4  13       13.24       11.33      2.09 o 
   4   4  13        6.13        7.77      1.89 o 
   5   4  13        5.17        6.11      1.77 o 
   6   4  13        0.67        2.32      1.82 o 
   7   4  13        1.97        0.85      1.70 o 
   8   4  13        0.03       -0.50      3.81 o 
   9   4  13        2.57        5.58      2.21 o 
  -6   5  13        0.03        3.76      2.01 o 
  -5   5  13        0.02       -1.36      2.45 o 
  -4   5  13        0.01       -2.18      2.18 o 
  -3   5  13        1.39        0.95      1.73 o 
  -2   5  13        8.59        8.09      3.26 o 
  -1   5  13        0.95       -0.11      2.18 o 
   0   5  13        1.13        0.00      3.26 o 
   1   5  13        6.88        6.18      2.45 o 
   2   5  13        1.59        3.58      1.89 o 
   3   5  13        7.43        6.03      2.09 o 
   4   5  13        0.00        2.36      1.82 o 
   5   5  13        0.94        0.92      1.76 o 
   6   5  13        0.01        1.50      3.94 o 
 -12   0  14        0.11        0.18      2.21 o 
 -10   0  14       28.73       23.88      3.13 o 
  -8   0  14      103.80       94.94      5.03 o 
  -6   0  14      205.52      182.08      9.25 o 
  -4   0  14       50.08       56.31      4.90 o 
  -2   0  14        4.25       -1.90      1.90 o 
   0   0  14      931.38      923.58     30.57 o 
   4   0  14        7.63       11.70      2.72 o 
   6   0  14      253.91      249.89     10.89 o 
   8   0  14      126.60      156.18      8.43 o 
  10   0  14        1.10       -0.54      2.18 o 
  12   0  14       11.09       13.33      3.81 o 
 -12   1  14        0.60       -0.45      1.71 o 
 -11   1  14        7.38        4.85      1.52 o 
 -10   1  14       20.05       21.07      2.01 o 
  -9   1  14       35.58       32.29      2.50 o 
  -8   1  14       22.27       22.98      2.85 o 
  -7   1  14      124.85      118.18      4.28 o 
  -6   1  14       83.70       65.42      4.71 o 
  -5   1  14        0.30        0.27      1.43 o 
  -4   1  14       18.98       17.67      2.12 o 
  -3   1  14      125.20      127.09      3.52 o 
  -2   1  14       98.74       98.63      3.30 o 
  -1   1  14      486.71      482.31     12.14 o 
   0   1  14      556.19      552.67     11.27 o 
   1   1  14      354.11      347.82      7.82 o 
   2   1  14        4.72        4.51      1.20 o 
   3   1  14        9.02        8.59      3.67 o 
   4   1  14      164.51      167.78      5.77 o 
   5   1  14      109.34      124.61      5.10 o 
   6   1  14       56.59       65.30      3.75 o 
   7   1  14       24.04       29.75      2.78 o 
   8   1  14       64.01       72.74      4.13 o 
   9   1  14        4.09        2.82      3.13 o 
  10   1  14        9.12        8.68      2.21 o 
  11   1  14        4.17        4.13      2.01 o 
  12   1  14        5.28        4.82      2.40 o 
 -12   2  14        1.12        1.82      2.40 o 
 -11   2  14       20.62       28.42      3.81 o 
 -10   2  14        1.97        3.59      3.94 o 
  -9   2  14        0.02       -0.82      1.73 o 
  -8   2  14        0.13       -0.46      1.15 o 
  -7   2  14        0.01        0.15      1.28 o 
  -6   2  14        6.42        4.31      1.35 o 
  -5   2  14        1.11        4.59      1.56 o 
  -4   2  14      145.99      131.26      5.03 o 
  -3   2  14       84.54       92.67      3.18 o 
  -2   2  14      228.87      219.00      7.15 o 
  -1   2  14      437.90      417.96     11.92 o 
   0   2  14        0.25       -0.22      1.23 o 
   1   2  14        8.72        9.46      1.55 o 
   2   2  14       13.77       12.48      2.30 o 
   3   2  14        0.04       -0.57      0.99 o 
   4   2  14        7.26        6.07      1.30 o 
   5   2  14       16.74       14.82      1.76 o 
   6   2  14       81.71       79.87      4.39 o 
   7   2  14       21.68       15.20      2.12 o 
   8   2  14        0.81        1.90      1.73 o 
   9   2  14       25.99       30.07      2.89 o 
  10   2  14        6.76        6.02      3.13 o 
  11   2  14        0.04        0.82      2.72 o 
 -11   3  14        3.28        3.82      2.40 o 
 -10   3  14        6.49        9.19      2.48 o 
  -9   3  14        4.39        5.61      2.21 o 
  -8   3  14        3.10        2.80      1.90 o 
  -7   3  14        2.51        5.06      2.18 o 
  -6   3  14        9.83       10.12      3.26 o 
  -5   3  14       65.96       76.72      5.71 o 
  -4   3  14       26.74       25.03      3.81 o 
  -3   3  14       46.74       45.55      3.67 o 
  -2   3  14       60.77       69.66      3.55 o 
  -1   3  14        0.61        0.04      1.50 o 
   0   3  14       38.97       34.31      2.69 o 
   1   3  14       18.45       17.86      5.03 o 
   2   3  14      132.80      123.65      6.53 o 
   3   3  14       22.21       18.40      2.28 o 
   4   3  14        0.08        0.82      1.43 o 
   5   3  14        1.86       -0.24      1.43 o 
   6   3  14        3.47        1.63      1.54 o 
   7   3  14       14.28       15.09      2.21 o 
   8   3  14        1.74        0.39      2.58 o 
   9   3  14        4.35        2.98      1.89 o 
  10   3  14        2.29        5.59      2.21 o 
  -9   4  14        0.00       -1.11      2.01 o 
  -8   4  14        2.79        6.33      2.21 o 
  -7   4  14        8.66        8.78      2.40 o 
  -6   4  14        6.29        8.43      2.31 o 
  -5   4  14       10.87       11.42      3.26 o 
  -4   4  14        0.21       -0.27      2.18 o 
  -3   4  14        7.26        7.59      1.82 o 
  -2   4  14        0.10       -1.35      1.35 o 
  -1   4  14        1.17        0.54      1.54 o 
   0   4  14        3.39        1.78      2.18 o 
   1   4  14       27.15       29.80      4.49 o 
   2   4  14       23.29       26.77      4.62 o 
   3   4  14        6.86       11.00      2.01 o 
   4   4  14        8.25        2.04      1.73 o 
   5   4  14       28.20       30.81      3.06 o 
   6   4  14        0.43       -1.33      1.63 o 
   7   4  14        1.90        2.30      1.89 o 
   8   4  14        0.63        2.22      1.89 o 
  -5   5  14        0.83        1.63      2.72 o 
  -4   5  14        0.31        1.36      2.45 o 
  -3   5  14        0.15        0.59      1.82 o 
  -2   5  14        0.02        0.73      1.70 o 
  -1   5  14        4.09        4.49      1.92 o 
   0   5  14        5.08        9.34      2.16 o 
   1   5  14        0.72        0.82      2.58 o 
   2   5  14        0.09       -1.63      1.63 o 
   3   5  14        1.39        1.25      1.82 o 
   4   5  14        8.10       11.54      6.66 o 
   5   5  14        3.41        4.18      2.09 o 
 -11   0  15        0.30       -1.76      1.76 o 
  -9   0  15       17.15       15.50      2.74 o 
  -7   0  15       31.25       31.01      4.08 o 
  -5   0  15      379.77      354.56     14.16 o 
  -3   0  15       42.67       41.08      4.08 o 
  -1   0  15       28.91       17.95      3.81 o 
   1   0  15        7.01        1.09      2.18 o 
   3   0  15     1057.46     1100.28     36.03 o 
   5   0  15      579.54      604.93     21.80 o 
   7   0  15        0.24       -2.18      2.18 o 
   9   0  15        0.12       -1.63      2.18 o 
  11   0  15       30.01       31.01      4.90 o 
 -12   1  15        1.91       -0.10      1.93 o 
 -11   1  15        1.14        0.92      1.67 o 
 -10   1  15        2.52        4.14      1.66 o 
  -9   1  15        0.04        0.09      1.40 o 
  -8   1  15        8.62        8.92      1.71 o 
  -7   1  15       40.53       44.55      3.00 o 
  -6   1  15        9.21        7.21      1.92 o 
  -5   1  15        0.51       -0.09      1.43 o 
  -4   1  15      130.49      117.08      4.81 o 
  -3   1  15      252.77      214.35      6.92 o 
  -2   1  15       17.30       13.33      1.54 o 
  -1   1  15       30.86       33.03      4.26 o 
   0   1  15       79.08       88.67      3.72 o 
   1   1  15      214.58      221.96      5.59 o 
   2   1  15      291.71      287.68      7.27 o 
   3   1  15        0.10       -1.35      1.35 o 
   4   1  15      185.77      180.91      6.16 o 
   5   1  15       59.07       65.23     20.81 o 
   6   1  15       70.46       73.41      4.04 o 
   7   1  15       87.77       98.61      5.99 o 
   8   1  15       58.04       60.93      9.66 o 
   9   1  15       25.14       23.99      2.87 o 
  10   1  15        0.48       -1.23      1.82 o 
  11   1  15        0.07       -0.95      1.92 o 
 -11   2  15        3.98        4.35      2.48 o 
 -10   2  15       16.92       16.67      2.87 o 
  -9   2  15        0.32        0.82      1.92 o 
  -8   2  15        0.93       -0.41      1.73 o 
  -7   2  15        6.07        6.41      1.55 o 
  -6   2  15        4.22        0.96      2.18 o 
  -5   2  15       47.96       47.20      6.66 o 
  -4   2  15       31.09       29.34      5.44 o 
  -3   2  15       35.02       27.70      2.00 o 
  -2   2  15        4.73        3.70      1.08 o 
  -1   2  15       99.12       89.85      3.23 o 
   0   2  15       23.74       24.04      2.80 o 
   1   2  15      138.76      136.39      4.14 o 
   2   2  15       18.41       17.34      1.73 o 
   3   2  15       21.11       19.50      2.01 o 
   4   2  15        7.40        6.40      1.41 o 
   5   2  15       47.60       49.45      3.22 o 
   6   2  15       17.99       16.50      1.78 o 
   7   2  15       37.28       37.42      2.46 o 
   8   2  15       29.43       34.55      3.06 o 
   9   2  15        6.01        6.12      2.12 o 
  10   2  15        2.23       -1.90      2.45 o 
  11   2  15        1.27        5.17      3.26 o 
 -10   3  15        0.21        2.18      2.99 o 
  -9   3  15        0.00        1.34      3.67 o 
  -8   3  15       17.95       22.84      2.98 o 
  -7   3  15        4.33       11.76      2.99 o 
  -6   3  15        1.97        2.72      2.45 o 
  -5   3  15        9.11       11.15      2.99 o 
  -4   3  15        1.61        4.90      2.45 o 
  -3   3  15        0.12       -1.48      1.77 o 
  -2   3  15        7.00        6.14      1.63 o 
  -1   3  15        4.73        7.26      1.73 o 
   0   3  15       28.08       24.82      4.49 o 
   1   3  15        2.07       -0.40      1.90 o 
   2   3  15        0.63        1.41      1.43 o 
   3   3  15        5.71        7.48      1.89 o 
   4   3  15        1.50        2.84      2.31 o 
   5   3  15        0.31        0.00      1.54 o 
   6   3  15        8.18       13.31      2.31 o 
   7   3  15        2.01        0.66      1.82 o 
   8   3  15        9.01       10.83      2.31 o 
   9   3  15        2.85        0.66      3.81 o 
  10   3  15        5.60        2.72      2.99 o 
  -8   4  15        0.51        0.39      2.01 o 
  -7   4  15        7.06        7.54      2.40 o 
  -6   4  15        0.01       -2.45      2.45 o 
  -5   4  15        2.01        5.98      2.99 o 
  -4   4  15        4.36        4.35      2.72 o 
  -3   4  15        0.07       -0.51      1.50 o 
  -2   4  15        0.01       -1.43      1.43 o 
  -1   4  15        0.28       -1.43      1.43 o 
   0   4  15        1.29        0.82      1.54 o 
   1   4  15        0.37        0.67      2.45 o 
   2   4  15        8.61        8.65      4.08 o 
   3   4  15        1.01        0.46      1.63 o 
   4   4  15        0.40        3.51      2.99 o 
   5   4  15       23.86       29.58      3.40 o 
   6   4  15        1.37        4.21      2.01 o 
   7   4  15        3.12        2.51      2.01 o 
  -4   5  15        2.36        3.81      2.72 o 
  -3   5  15        0.58        0.14      1.92 o 
  -2   5  15        0.44       -0.11      1.82 o 
  -1   5  15        0.00       -1.10      1.82 o 
   0   5  15        0.03        1.35      1.82 o 
   1   5  15        0.26        0.64      1.82 o 
   2   5  15        0.46       -0.04      1.76 o 
   3   5  15        6.99       11.77      2.48 o 
 -10   0  16        0.00        1.90      2.72 o 
  -8   0  16        8.77        6.53      2.72 o 
  -6   0  16       46.08       41.89      4.62 o 
  -4   0  16       69.42       70.73      5.44 o 
  -2   0  16       71.50       71.28      5.44 o 
   0   0  16       31.49       24.74      1.85 o 
   2   0  16        4.91       -2.18      2.18 o 
   4   0  16       34.77       25.84      3.81 o 
   6   0  16       38.68       34.00      4.35 o 
   8   0  16       70.86       69.37      5.98 o 
  10   0  16        1.80        4.35      2.99 o 
 -11   1  16        2.27        0.95      2.12 o 
 -10   1  16        0.08       -1.36      1.55 o 
  -9   1  16        0.70       -0.84      1.48 o 
  -8   1  16        2.93        2.38      1.82 o 
  -7   1  16        0.06       -2.04      2.31 o 
  -6   1  16        3.59        3.45      1.70 o 
  -5   1  16        1.00        0.82      1.54 o 
  -4   1  16       43.44       37.46      3.13 o 
  -3   1  16        2.97        2.19      1.43 o 
  -2   1  16       96.81       80.48      6.53 o 
  -1   1  16       67.06       54.88      3.51 o 
   0   1  16       31.65       34.38      2.97 o 
   1   1  16        3.30        1.62      1.28 o 
   2   1  16       26.22       27.17      3.41 o 
   3   1  16        3.41        3.30      2.11 o 
   4   1  16       45.35       40.95      5.58 o 
   5   1  16       28.05       21.47      2.59 o 
   6   1  16       41.32       44.55      3.46 o 
   7   1  16       42.10       43.41      8.16 o 
   8   1  16       20.38       19.04      3.81 o 
   9   1  16        9.22        5.17      2.12 o 
  10   1  16        8.81       10.31      2.72 o 
  11   1  16        3.88        1.71      2.21 o 
 -10   2  16        8.48        9.35      2.67 o 
  -9   2  16        0.04       -0.92      2.01 o 
  -8   2  16        0.39       -1.03      1.82 o 
  -7   2  16        7.34        7.34      2.99 o 
  -6   2  16        0.00        1.22      1.54 o 
  -5   2  16        2.67       -0.51      2.58 o 
  -4   2  16        1.34       -0.31      1.50 o 
  -3   2  16        8.51        7.26      1.63 o 
  -2   2  16       14.11       14.33      1.48 o 
  -1   2  16       14.78       12.15      1.44 o 
   0   2  16       35.81       30.95      2.07 o 
   1   2  16       43.05       38.73      3.44 o 
   2   2  16       36.73       38.10      2.36 o 
   3   2  16       24.25       25.63      2.87 o 
   4   2  16        3.58        2.63      1.26 o 
   5   2  16        0.58        1.08      1.24 o 
   6   2  16        1.41       -1.26      1.26 o 
   7   2  16        0.89       -1.20      1.20 o 
   8   2  16       11.19       14.05      1.93 o 
   9   2  16       31.33       35.09      4.90 o 
  10   2  16       16.27       19.58      4.08 o 
  -9   3  16        1.65        2.18      2.21 o 
  -8   3  16       18.49       28.95      3.36 o 
  -7   3  16        5.61        9.25      3.26 o 
  -6   3  16        0.68        1.63      2.45 o 
  -5   3  16        0.55        0.54      2.18 o 
  -4   3  16        1.40        5.98      2.72 o 
  -3   3  16        1.41        1.92      1.50 o 
  -2   3  16        2.30        0.16      1.77 o 
  -1   3  16        0.21        1.92      1.50 o 
   0   3  16        4.69        2.72      2.18 o 
   1   3  16        1.07       -1.34      1.77 o 
   2   3  16       14.95       16.79      3.54 o 
   3   3  16       63.92       63.56      3.75 o 
   4   3  16        3.64        5.33      1.82 o 
   5   3  16        1.55        1.60      2.72 o 
   6   3  16        0.07        2.31      1.73 o 
   7   3  16        2.03        4.55      1.82 o 
   8   3  16        7.78        7.10      2.18 o 
   9   3  16        0.04        0.87      2.01 o 
  -7   4  16        8.96        6.26      3.26 o 
  -6   4  16        0.17       -0.54      2.72 o 
  -5   4  16       13.92       12.24      3.54 o 
  -4   4  16        7.18       10.06      3.26 o 
  -3   4  16        0.34        1.58      1.63 o 
  -2   4  16        0.17       -0.16      1.63 o 
  -1   4  16        0.34        0.14      1.54 o 
   0   4  16        1.79        0.24      2.86 o 
   1   4  16        6.21        3.78      1.82 o 
   2   4  16        1.77        1.16      1.82 o 
   3   4  16        2.75        1.30      1.82 o 
   4   4  16       13.44       13.98      2.40 o 
   5   4  16        2.10        2.86      1.92 o 
   6   4  16        2.24        2.65      2.09 o 
  -1   5  16        7.74        5.98      2.99 o 
  -9   0  17        6.87        9.52      3.26 o 
  -7   0  17        2.27        5.17      2.72 o 
  -5   0  17        1.14        1.36      2.45 o 
  -3   0  17        1.49        0.54      1.90 o 
  -1   0  17       58.73       50.33      4.90 o 
   1   0  17       17.40       10.88      2.72 o 
   3   0  17        4.69       -1.36      2.18 o 
   5   0  17        1.13       -1.36      2.18 o 
   7   0  17       10.73       14.42      3.54 o 
   9   0  17        2.41        0.82      2.72 o 
 -10   1  17        0.34        0.03      1.59 o 
  -9   1  17        0.07       -1.48      3.54 o 
  -8   1  17        0.29       -0.75      1.63 o 
  -7   1  17        0.42        1.00      2.04 o 
  -6   1  17        2.56        5.92      2.04 o 
  -5   1  17       10.05        7.48      1.90 o 
  -4   1  17        0.84        2.04      1.54 o 
  -3   1  17        1.69       -0.82      1.35 o 
  -2   1  17        0.94        0.62      1.43 o 
  -1   1  17        0.61        0.00      1.35 o 
   0   1  17        0.99        1.81      1.08 o 
   1   1  17        3.29        2.61      1.15 o 
   2   1  17       44.59       46.98      5.28 o 
   3   1  17       16.07       15.90      1.67 o 
   4   1  17        0.00       -1.54      1.54 o 
   5   1  17        1.29       -1.43      1.43 o 
   6   1  17        1.61       -1.36      1.63 o 
   7   1  17        0.31        1.09      1.73 o 
   8   1  17        0.61       -1.73      1.73 o 
   9   1  17        0.02       -1.25      1.82 o 
  10   1  17        7.42       10.82      2.50 o 
  -9   2  17        2.54        6.73      2.40 o 
  -8   2  17       14.45        8.70      3.26 o 
  -7   2  17        0.88       -2.18      2.18 o 
  -6   2  17        0.38       -1.90      2.45 o 
  -5   2  17        5.13        5.17      2.72 o 
  -4   2  17        0.36        1.02      1.43 o 
  -3   2  17        1.10       -0.74      1.31 o 
  -2   2  17        6.04        4.62      1.73 o 
  -1   2  17        2.03        3.63      1.24 o 
   0   2  17       45.41       42.90      2.80 o 
   1   2  17       21.83       22.27      1.93 o 
   2   2  17        4.20        4.99      1.35 o 
   3   2  17        3.74        4.69      1.40 o 
   4   2  17        5.94        5.61      2.14 o 
   5   2  17        6.67        4.47      1.46 o 
   6   2  17        1.74       -1.00      1.41 o 
   7   2  17        0.02       -1.30      1.30 o 
   8   2  17        0.02       -3.06      4.22 o 
   9   2  17        4.16        6.05      2.21 o 
  -8   3  17        1.44        3.26      2.99 o 
  -7   3  17        0.43        0.00      2.72 o 
  -6   3  17        5.41        4.62      2.99 o 
  -5   3  17        3.16        9.25      3.26 o 
  -4   3  17        0.32        0.82      2.18 o 
  -3   3  17        1.27       -2.18      2.18 o 
  -2   3  17       11.90       10.06      2.99 o 
  -1   3  17        1.98        2.19      2.99 o 
   0   3  17        0.33        1.36      1.63 o 
   1   3  17        5.23        3.94      1.73 o 
   2   3  17        0.79        0.95      1.54 o 
   3   3  17        0.01        1.55      1.63 o 
   4   3  17        9.43        8.61      2.01 o 
   5   3  17       14.70       16.66      2.50 o 
   6   3  17        9.45        6.39      2.12 o 
   7   3  17        0.83        3.26      1.92 o 
   8   3  17        3.00        4.04      2.01 o 
  -5   4  17        7.36       13.60      3.81 o 
  -4   4  17       16.11       17.95      4.08 o 
  -3   4  17        0.02        0.27      2.45 o 
  -2   4  17        0.18       -1.90      2.45 o 
  -1   4  17        1.07        1.33      3.13 o 
   0   4  17        1.88        1.09      1.73 o 
   1   4  17        0.24       -1.77      1.77 o 
   2   4  17        6.00        6.68      2.86 o 
   3   4  17        0.07        2.68      1.82 o 
   4   4  17        0.68        0.41      1.92 o 
   5   4  17        0.12       -0.53      2.31 o 
 -10   0  18        0.98       -2.45      2.45 o 
  -8   0  18        0.88        2.99      2.72 o 
  -6   0  18        1.58        4.35      2.45 o 
  -4   0  18        3.54        7.07      2.72 o 
  -2   0  18      102.19      105.29      7.07 o 
   0   0  18        0.01       -1.90      1.90 o 
   2   0  18        3.45        0.54      2.18 o 
   4   0  18        0.02       -0.54      2.18 o 
   6   0  18       38.90       54.68      5.71 o 
   8   0  18        2.52        3.81      2.99 o 
  -9   1  18        6.07        6.80      3.54 o 
  -8   1  18        0.77        4.38      2.31 o 
  -7   1  18        1.35        1.90      1.73 o 
  -6   1  18        0.21        1.21      1.70 o 
  -5   1  18        7.74        5.70      1.82 o 
  -4   1  18        9.02       10.08      2.09 o 
  -3   1  18        1.29        2.62      3.94 o 
  -2   1  18        2.58        1.09      1.54 o 
  -1   1  18        0.17        0.00      1.35 o 
   0   1  18       11.35       16.74      2.40 o 
   1   1  18        5.01        4.85      1.35 o 
   2   1  18        4.00        5.96      1.87 o 
   3   1  18        3.61        4.14      1.36 o 
   4   1  18       14.66       15.53      2.36 o 
   5   1  18       12.84        9.37      2.21 o 
   6   1  18        1.36       -1.28      1.63 o 
   7   1  18        1.93        1.93      1.82 o 
   8   1  18        0.15       -1.82      1.82 o 
   9   1  18        1.54        0.68      2.12 o 
  -8   2  18        0.64        2.72      2.99 o 
  -7   2  18        0.85        1.63      2.99 o 
  -6   2  18        3.96        5.44      2.99 o 
  -5   2  18       10.34       11.70      3.26 o 
  -4   2  18        0.04       -0.54      2.45 o 
  -3   2  18       12.12       20.13      3.81 o 
  -2   2  18        1.85        1.09      2.18 o 
  -1   2  18        0.02        0.54      1.54 o 
   0   2  18        3.59        4.32      1.63 o 
   1   2  18        0.09        1.12      1.16 o 
   2   2  18        4.36        5.54      1.46 o 
   3   2  18        5.02        4.60      2.11 o 
   4   2  18        6.28        6.66      3.17 o 
   5   2  18        3.82        5.33      1.90 o 
   6   2  18        0.59       -1.54      1.54 o 
   7   2  18        0.04       -0.24      2.18 o 
   8   2  18        0.66       -1.63      1.63 o 
  -7   3  18        5.95        3.81      3.26 o 
  -6   3  18       10.42        9.79      3.54 o 
  -5   3  18        0.19        2.45      2.72 o 
  -4   3  18        0.05        2.72      2.45 o 
  -3   3  18        8.66       11.15      3.26 o 
  -2   3  18        5.27        4.08      2.72 o 
  -1   3  18        0.08        0.00      2.18 o 
   0   3  18        0.49        1.30      1.63 o 
   1   3  18        3.48        1.34      2.58 o 
   2   3  18        0.30       -1.36      1.54 o 
   3   3  18        0.43       -0.14      1.54 o 
   4   3  18        0.39        1.22      1.73 o 
   5   3  18        1.19        0.42      2.45 o 
   6   3  18        0.98        2.04      1.92 o 
  -3   4  18        8.52       16.86      3.81 o 
  -2   4  18       14.47       19.04      3.81 o 
  -1   4  18        2.02       -0.27      2.45 o 
   0   4  18        0.22        0.27      1.73 o 
   1   4  18        1.22        3.65      2.01 o 
   2   4  18        0.01        0.54      1.82 o 
   3   4  18        0.74        1.77      1.92 o 
  -9   0  19       14.80       25.84      4.62 o 
  -7   0  19        0.00        0.54      2.72 o 
  -5   0  19        0.26        1.63      2.45 o 
  -3   0  19        1.46        5.17      2.72 o 
  -1   0  19        1.34       -2.18      2.18 o 
   1   0  19       43.64       54.95      5.44 o 
   3   0  19       11.91       14.14      3.26 o 
   5   0  19        1.93        3.54      2.72 o 
   7   0  19        0.01       -2.45      2.45 o 
  -8   1  19        3.14        2.99      2.31 o 
  -7   1  19        3.22        7.07      3.26 o 
  -6   1  19       15.17       18.35      3.26 o 
  -5   1  19        1.04        1.51      1.70 o 
  -4   1  19        0.91       -1.58      1.63 o 
  -3   1  19        0.01        0.42      1.63 o 
  -2   1  19        6.19        5.88      3.40 o 
  -1   1  19        6.76        6.51      2.58 o 
   0   1  19        1.12        1.09      1.73 o 
   1   1  19       12.71        8.29      2.01 o 
   2   1  19        1.19       -1.54      1.54 o 
   3   1  19       10.73       15.61      1.83 o 
   4   1  19        0.22       -1.24      1.24 o 
   5   1  19        3.32        0.96      1.44 o 
   6   1  19        1.42        0.82      1.92 o 
   7   1  19        0.14        0.94      1.82 o 
   8   1  19        0.24       -1.36      1.92 o 
  -7   2  19        0.50        1.90      2.99 o 
  -6   2  19        0.01        0.27      2.72 o 
  -5   2  19        0.65        1.36      2.72 o 
  -4   2  19        0.81        0.27      2.45 o 
  -3   2  19        2.10        0.54      2.45 o 
  -2   2  19        2.54        4.62      2.72 o 
  -1   2  19        0.25       -1.90      2.18 o 
   0   2  19        7.28        7.07      2.99 o 
   1   2  19        3.16        2.72      2.72 o 
   2   2  19        0.02       -0.41      1.77 o 
   3   2  19        5.49        8.80      2.09 o 
   4   2  19       32.75       34.15      3.17 o 
   5   2  19        0.64       -1.22      1.73 o 
   6   2  19        0.65       -0.43      1.82 o 
   7   2  19        0.00        0.82      2.01 o 
  -5   3  19       10.68        7.89      3.54 o 
  -4   3  19        5.79        7.34      3.26 o 
  -3   3  19        6.01        3.54      2.72 o 
  -2   3  19        0.07        4.08      2.72 o 
  -1   3  19        2.55        3.81      2.72 o 
   0   3  19        2.18        7.62      2.99 o 
   1   3  19       13.98       10.88      3.26 o 
   2   3  19        2.68        2.10      1.82 o 
   3   3  19        0.22        0.83      1.82 o 
   4   3  19        1.09        1.75      3.26 o 
   5   3  19        0.59       -0.54      1.92 o 
  -6   0  20        1.02       -2.72      2.72 o 
  -4   0  20        7.94        2.99      2.72 o 
  -2   0  20        7.21        7.07      2.99 o 
   0   0  20        9.17       14.96      3.26 o 
   2   0  20        0.00       -0.82      2.45 o 
   4   0  20        3.72        7.89      3.26 o 
   6   0  20        5.91        7.34      3.26 o 
  -7   1  20        1.58       -1.09      2.99 o 
  -6   1  20       12.65       23.02      3.08 o 
  -5   1  20        0.48       -0.29      1.89 o 
  -4   1  20        0.63        3.72      2.01 o 
  -3   1  20       15.77       17.35      2.69 o 
  -2   1  20        5.79        5.71      2.86 o 
  -1   1  20        1.50        0.95      1.73 o 
   0   1  20        4.16        9.45      2.12 o 
   1   1  20       10.94       13.51      2.99 o 
   2   1  20        1.99        1.77      1.73 o 
   3   1  20        0.03        0.07      1.82 o 
   4   1  20        2.17        2.42      2.01 o 
   5   1  20        2.71        0.04      1.46 o 
   6   1  20        1.27        1.16      1.60 o 
   7   1  20        7.34        8.20      2.99 o 
  -6   2  20        0.01       -2.72      2.72 o 
  -5   2  20       15.10       16.59      4.08 o 
  -4   2  20        2.59        5.44      3.26 o 
  -3   2  20        8.18       15.78      3.81 o 
  -2   2  20        2.57        3.26      2.99 o 
  -1   2  20        0.78        2.99      2.72 o 
   0   2  20        1.50        2.45      2.72 o 
   1   2  20        6.58        8.98      3.26 o 
   2   2  20        9.05        8.43      3.26 o 
   3   2  20        0.39        0.82      2.72 o 
   4   2  20        0.02       -0.54      2.72 o 
   5   2  20        0.21        1.09      2.99 o 
  -3   3  20        0.99        1.63      2.99 o 
  -2   3  20       18.18       19.31      4.08 o 
  -1   3  20       26.05       34.27      4.90 o 
   0   3  20        0.43       -2.18      2.45 o 
   1   3  20        1.17        0.00      2.72 o 
   2   3  20        4.98        8.43      3.26 o 
  -5   0  21        6.22        7.07      3.26 o 
  -3   0  21       74.74      125.41      8.43 o 
  -1   0  21        2.49        4.62      2.99 o 
   1   0  21       27.21       26.11      4.62 o 
   3   0  21        0.02       -1.36      2.45 o 
   5   0  21        1.46        0.54      2.99 o 
  -5   1  21        4.95        8.43      2.50 o 
  -4   1  21        9.44        8.80      2.72 o 
  -3   1  21        3.85        6.15      2.45 o 
  -2   1  21        0.76        0.54      1.92 o 
  -1   1  21       21.00       33.06      3.36 o 
   0   1  21        0.04       -1.50      1.73 o 
   1   1  21        1.82        1.22      1.92 o 
   2   1  21        0.04        2.20      2.31 o 
   3   1  21        8.45        9.94      2.40 o 
   4   1  21       19.95       30.20      3.46 o 
   5   1  21       11.18       14.60      3.81 o 
  -3   2  21        4.76        4.08      3.26 o 
  -2   2  21        5.62        8.98      3.26 o 
  -1   2  21        0.42       -2.45      2.45 o 
   0   2  21        8.19        8.70      3.26 o 
   1   2  21        0.86        0.00      2.72 o 
   2   2  21       21.38       33.46      4.90 o 
   3   2  21        4.82        9.79      3.54 o 
  -2   0  22       27.97       32.10      5.17 o 
   0   0  22       76.86      136.57      9.25 o 
   2   0  22        0.32       -0.27      2.99 o 
  -2   1  22        8.64        9.17      2.59 o 
  -1   1  22        9.62       17.80      2.98 o 
   0   1  22       14.72       24.85      3.27 o 
   1   1  22        6.11        9.73      2.59 o 
   2   1  22        8.75       12.94      3.13 o 
                                                 
